# Supplementary material for: ChromGene: gene-based modeling of epigenomic data
Source: Genome Biol. 2023 Sep 7;24:203. doi: 10.1186/s13059-023-03041-5 (PMC10486095; doi:10.1186/s13059-023-03041-5)
Supplement: Supplementary file 3 — Additional file 3. ChromGene assignments. An Excel spreadsheet containing the ChromGene assignments for the 127 cell types. These assignments are reported in four tabs, two based on the hg19 assembly and gene annotation (ENSEMBL v65/GENCODE v10) and two based on an hg38-based gene annotation (GENCODE v41) lifted over to hg19. For each assembly, we provide one tab using the Roadmap Epigenomics Consortium “Standardized Epigenome names” for designating the cell type, and another tab using the Epigenome IDs (EIDs) [1]. Each row after the header row corresponds to one gene. The first five columns from left to right are the chromosome of the gene, the left-most coordinate of the gene, the right-most coordinate of the gene, the gene symbol, and strand of the gene. The remaining 127 columns correspond to different cell types, and the entries to ChromGene assignments. [file 13059_2023_3041_MOESM3_ESM.xlsx]

## Sheet: by celltype name hg38
chrom	start	end	name	score	strand	ES-I3 Cells	ES-WA7 Cells	H1 Cells	H1 BMP4 Derived Mesendoderm Cultured Cells	H1 BMP4 Derived Trophoblast Cultured Cells	H1 Derived Mesenchymal Stem Cells	H1 Derived Neuronal Progenitor Cultured Cells	H9 Cells	H9 Derived Neuronal Progenitor Cultured Cells	H9 Derived Neuron Cultured Cells	hESC Derived CD184+ Endoderm Cultured Cells	hESC Derived CD56+ Ectoderm Cultured Cells	hESC Derived CD56+ Mesoderm Cultured Cells	HUES48 Cells	HUES6 Cells	HUES64 Cells	IMR90 fetal lung fibroblasts Cell Line	iPS-15b Cells	iPS-18 Cells	iPS-20b Cells	iPS DF 6.9 Cells	iPS DF 19.11 Cells	Mesenchymal Stem Cell Derived Adipocyte Cultured Cells	ES-UCSF4 Cells	Adipose Derived Mesenchymal Stem Cell Cultured Cells	Bone Marrow Derived Cultured Mesenchymal Stem Cells	Breast Myoepithelial Primary Cells	Breast variant Human Mammary Epithelial Cells (vHMEC)	Primary monocytes from¬†peripheral¬†blood	Primary neutrophils from¬†peripheral¬†blood	Primary B cells from cord blood	Primary B cells from peripheral blood	Primary T cells from cord blood	Primary T cells from¬†peripheral¬†blood	Primary hematopoietic stem cells	Primary hematopoietic stem cells short term culture	Primary T helper memory cells from peripheral blood 2	Primary T helper naive cells from peripheral blood	Primary T helper naive cells from¬†peripheral¬†blood	Primary T helper memory cells from peripheral blood 1	Primary T helper cells PMA-I stimulated	Primary T helper 17 cells PMA-I stimulated	Primary T helper cells from¬†peripheral¬†blood	Primary T regulatory cells from¬†peripheral¬†blood
chr1	65419	71585	OR4F5	.	+	quiescent	quiescent	quiescent	quiescent	quiescent	quiescent	quiescent	quiescent	quiescent	quiescent	quiescent	quiescent	quiescent	quiescent	quiescent	quiescent	quiescent	quiescent	quiescent	quiescent	quiescent	quiescent	quiescent	quiescent	quiescent	quiescent	quiescent	quiescent	quiescent	quiescent	quiescent	quiescent	quiescent	quiescent	quiescent	quiescent	quiescent	quiescent	quiescent	quiescent	quiescent	quiescent	quiescent	quiescent
chr1	134901	139379	AL627309.1	.	-	quiescent	quiescent	quiescent	quiescent	quiescent	quiescent	quiescent	quiescent	quiescent	quiescent	quiescent	quiescent	quiescent	quiescent	quiescent	quiescent	quiescent	quiescent	quiescent	quiescent	quiescent	quiescent	quiescent	quiescent	quiescent	quiescent	quiescent	quiescent	quiescent	quiescent	quiescent	quiescent	quiescent	quiescent	quiescent	quiescent	quiescent	quiescent	quiescent	quiescent	quiescent	quiescent	quiescent	quiescent
chr1	367640	368634	OR4F29	.	+	quiescent	quiescent	quiescent	quiescent	quiescent	quiescent	quiescent	quiescent	quiescent	quiescent	quiescent	quiescent	quiescent	quiescent	quiescent	quiescent	quiescent	quiescent	quiescent	quiescent	quiescent	quiescent	quiescent	quiescent	quiescent	quiescent	quiescent	quiescent	quiescent	quiescent	quiescent	quiescent	quiescent	quiescent	quiescent	quiescent	quiescent	quiescent	quiescent	quiescent	quiescent	quiescent	quiescent	quiescent
chr1	621096	622034	OR4F16	.	-	quiescent	quiescent	quiescent	quiescent	quiescent	quiescent	quiescent	quiescent	quiescent	quiescent	quiescent	quiescent	quiescent	quiescent	quiescent	quiescent	quiescent	quiescent	quiescent	quiescent	quiescent	quiescent	quiescent	quiescent	quiescent	quiescent	quiescent	quiescent	quiescent	quiescent	quiescent	quiescent	quiescent	quiescent	quiescent	quiescent	quiescent	quiescent	quiescent	quiescent	quiescent	quiescent	quiescent	quiescent
chr1	859303	879955	SAMD11	.	+	bivalent	bivalent	bivalent	bivalent	bivalent	bivalent	bivalent	bivalent	bivalent	bivalent	bivalent	bivalent	bivalent	bivalent	bivalent	bivalent	bivalent	bivalent	bivalent	bivalent	bivalent	bivalent	bivalent	bivalent	bivalent	trans_K36me3	bivalent	bivalent	bivalent	bivalent	bivalent	bivalent	bivalent	bivalent	bivalent	bivalent	bivalent	bivalent	bivalent	bivalent	bivalent	bivalent	bivalent	bivalent
chr1	879583	894689	NOC2L	.	-	trans_K36me3	trans_K36me3	trans_K36me3	trans_K36me3	trans_K36me3	strong_trans_enh	trans_K36me3	trans_K36me3	trans_K36me3	trans_K36me3	trans_K36me3	trans_K36me3	strong_trans_enh	trans_K36me3	trans_K36me3	trans_K36me3	trans_enh	trans_K36me3	trans_K36me3	trans_K36me3	trans_K36me3	strong_trans_enh	trans_K36me3	strong_trans_enh	trans_K36me3	trans_K36me3	strong_trans_enh	trans_K36me3	trans_K36me3	strong_trans_enh	trans_K36me3	strong_trans	trans_K36me3	strong_trans_enh	trans_K36me3	strong_trans_enh	trans_K36me3	strong_trans	strong_trans_enh	strong_trans	strong_trans_enh	strong_trans_enh	strong_trans_enh	strong_trans_enh
chr1	895964	901099	KLHL17	.	+	bivalent	bivalent	bivalent	bivalent	trans_K36me3	trans_K36me3	bivalent	bivalent	bivalent	bivalent	bivalent	bivalent	trans_K36me3	bivalent	bivalent	bivalent	trans_enh	bivalent	bivalent	bivalent	bivalent	trans_K36me3	trans_K36me3	bivalent	trans_K36me3	trans_K36me3	trans_K36me3	trans_K36me3	bivalent	poised	poised	poised	poised	weak_trans_enh	bivalent	bivalent	weak_trans_enh	poised	weak_trans_enh	weak_trans_enh	weak_trans_enh	weak_trans_enh	weak_trans_enh	weak_trans_enh
chr1	901862	911245	PLEKHN1	.	+	bivalent	bivalent	bivalent	bivalent	bivalent	bivalent	bivalent	bivalent	bivalent	bivalent	bivalent	bivalent	bivalent	bivalent	bivalent	bivalent	bivalent	bivalent	bivalent	bivalent	bivalent	bivalent	bivalent	bivalent	bivalent	poised	bivalent	weak_trans_enh	bivalent	bivalent	bivalent	bivalent	bivalent	bivalent	bivalent	bivalent	bivalent	bivalent	bivalent	bivalent	bivalent	bivalent	bivalent	bivalent
chr1	910578	917497	PERM1	.	-	bivalent	bivalent	bivalent	bivalent	bivalent	bivalent	bivalent	bivalent	bivalent	bivalent	bivalent	bivalent	bivalent	bivalent	bivalent	bivalent	bivalent	bivalent	bivalent	bivalent	bivalent	bivalent	bivalent	bivalent	bivalent	bivalent	bivalent	bivalent	bivalent	bivalent	bivalent	bivalent	bivalent	bivalent	bivalent	bivalent	bivalent	bivalent	bivalent	bivalent	bivalent	bivalent	bivalent	bivalent
chr1	934342	935552	HES4	.	-	bivalent	bivalent	bivalent	bivalent	bivalent	bivalent	bivalent	bivalent	bivalent	poised	bivalent	bivalent	bivalent	bivalent	bivalent	bivalent	poised	bivalent	bivalent	bivalent	bivalent	bivalent	bivalent	bivalent	bivalent	bivalent	bivalent	bivalent	bivalent	bivalent	bivalent	bivalent	bivalent	bivalent	bivalent	bivalent	bivalent	bivalent	bivalent	bivalent	bivalent	bivalent	bivalent	bivalent
chr1	936518	949920	ISG15	.	+	poised	bivalent	poised	bivalent	poised	poised	poised	bivalent	poised	poised	poised	poised	poised	bivalent	poised	bivalent	poised	bivalent	bivalent	bivalent	poised	poised	bivalent	poised	bivalent	poised	poised	poised	bivalent	bivalent	poised	bivalent	bivalent	poised	poised	poised	bivalent	bivalent	bivalent	poised	poised	bivalent	poised	bivalent
chr1	955500	991498	AGRN	.	+	trans_enh	trans_enh	trans_enh	trans_K36me3	trans_enh	strong_trans_enh	trans_enh	trans_enh	strong_trans_enh	strong_trans_enh	trans_enh	strong_trans_enh	trans_enh	trans_enh	trans_enh	trans_enh	trans_enh	trans_enh	trans_enh	trans_enh	trans_enh	strong_trans_enh	bivalent	strong_trans_enh	bivalent	trans_K79me2	strong_trans_enh	trans_enh	bivalent	bivalent	bivalent	bivalent	bivalent	bivalent	bivalent	bivalent	bivalent	bivalent	bivalent	bivalent	bivalent	bivalent	bivalent	bivalent
chr1	1006347	1009686	RNF223	.	-	bivalent	bivalent	bivalent	bivalent	poised	poised	bivalent	bivalent	bivalent	bivalent	bivalent	bivalent	bivalent	bivalent	bivalent	bivalent	bivalent	bivalent	bivalent	bivalent	bivalent	poised	bivalent	bivalent	bivalent	bivalent	bivalent	poised	bivalent	bivalent	bivalent	bivalent	bivalent	bivalent	bivalent	bivalent	bivalent	bivalent	bivalent	bivalent	bivalent	bivalent	bivalent	bivalent
chr1	1017198	1051741	C1orf159	.	-	znf	znf	znf	znf	trans_K79me2	trans_K79me2	znf	znf	znf	znf	znf	znf	znf	znf	znf	znf	trans_K36me3	znf	znf	znf	znf	trans_K79me2	znf	znf	trans_K36me3	trans_K36me3	trans_K79me2	trans_K79me2	znf	znf	trans_K79me2	znf	trans_K79me2	trans_K79me2	znf	znf	weak_trans_enh	weak_trans_enh	weak_trans_enh	weak_trans_enh	weak_trans_enh	weak_trans_enh	weak_trans_enh	weak_trans_enh
chr1	1109260	1133316	TTLL10	.	+	bivalent	bivalent	bivalent	bivalent	bivalent	bivalent	bivalent	bivalent	bivalent	bivalent	bivalent	bivalent	bivalent	bivalent	bivalent	bivalent	bivalent	bivalent	znf	bivalent	poised	bivalent	bivalent	bivalent	bivalent	bivalent	bivalent	bivalent	bivalent	bivalent	poised	poised	poised	poised	bivalent	bivalent	poised	poised	poised	poised	poised	poised	poised	poised
chr1	1138888	1141972	TNFRSF18	.	-	bivalent	bivalent	bivalent	bivalent	bivalent	bivalent	bivalent	bivalent	bivalent	bivalent	bivalent	bivalent	bivalent	bivalent	bivalent	bivalent	bivalent	bivalent	bivalent	bivalent	bivalent	bivalent	bivalent	bivalent	bivalent	bivalent	bivalent	bivalent	bivalent	bivalent	poised	poised	poised	poised	poised	poised	poised	poised	poised	weak_trans_enh	weak_trans_enh	trans_enh	poised	weak_trans_enh
chr1	1146706	1149533	TNFRSF4	.	-	trans_K36me3	weak_trans_enh	bivalent	quiescent	weak_trans_enh	trans_enh	trans_K36me3	trans_K36me3	bivalent	trans_K36me3	bivalent	trans_K79me2	trans_K36me3	quiescent	bivalent	weak_trans_enh	trans_K36me3	trans_K36me3	bivalent	trans_K36me3	bivalent	weak_trans_enh	weak_trans_enh	trans_K36me3	trans_K36me3	trans_K36me3	weak_trans_enh	trans_K36me3	poised	poised	weak_trans_enh	weak_trans_enh	weak_trans_enh	trans_enh	weak_trans_enh	trans_enh	weak_trans_enh	weak_trans_enh	trans_enh	weak_trans_enh	strong_trans_enh	strong_trans_enh	trans_enh	trans_enh
chr1	1152311	1167411	SDF4	.	-	strong_trans	strong_trans	strong_trans	strong_trans	strong_trans	strong_trans_enh	strong_trans	strong_trans	strong_trans	strong_trans	strong_trans	strong_trans	strong_trans_enh	strong_trans	strong_trans	strong_trans	strong_trans	strong_trans	strong_trans	strong_trans	strong_trans	strong_trans_enh	strong_trans	strong_trans	strong_trans	strong_trans	strong_trans_enh	strong_trans	strong_trans	strong_trans_enh	strong_trans_enh	strong_trans_enh	strong_trans_enh	strong_trans_enh	strong_trans	strong_trans_enh	strong_trans_enh	strong_trans_enh	strong_trans_enh	strong_trans_enh	strong_trans_enh	strong_trans_enh	strong_trans_enh	strong_trans_enh
chr1	1167617	1170421	B3GALT6	.	+	trans_K79me2	trans_K79me2	trans_K79me2	trans_K79me2	trans_enh	strong_trans	trans_enh	trans_K79me2	strong_trans	strong_trans	trans_enh	strong_trans	trans_enh	trans_K79me2	trans_K79me2	trans_K79me2	trans_enh	trans_K79me2	trans_K79me2	trans_K79me2	trans_K79me2	strong_trans	trans_enh	trans_K79me2	trans_K79me2	trans_K79me2	strong_trans	strong_trans	trans_K79me2	trans_enh	trans_enh	trans_K79me2	strong_trans	strong_trans	strong_trans	strong_trans	trans_enh	trans_enh	trans_enh	trans_K79me2	trans_enh	strong_trans_enh	trans_enh	trans_enh
chr1	1177826	1182102	C1QTNF12	.	-	bivalent	bivalent	bivalent	bivalent	bivalent	bivalent	bivalent	bivalent	bivalent	bivalent	bivalent	bivalent	bivalent	bivalent	bivalent	bivalent	bivalent	bivalent	bivalent	bivalent	bivalent	bivalent	bivalent	bivalent	bivalent	bivalent	bivalent	bivalent	bivalent	bivalent	bivalent	bivalent	bivalent	bivalent	bivalent	bivalent	bivalent	bivalent	bivalent	bivalent	bivalent	bivalent	bivalent	bivalent
chr1	1189289	1209244	UBE2J2	.	-	strong_trans	strong_trans	strong_trans	strong_trans	strong_trans_enh	strong_trans_enh	strong_trans	strong_trans	strong_trans	strong_trans_enh	strong_trans	strong_trans	strong_trans_enh	strong_trans	strong_trans_enh	strong_trans	strong_trans_enh	strong_trans	strong_trans	strong_trans	strong_trans	strong_trans_enh	strong_trans_enh	strong_trans_enh	strong_trans_enh	strong_trans_enh	strong_trans_enh	strong_trans_enh	strong_trans_enh	strong_trans_enh	strong_trans_enh	strong_trans_enh	strong_trans_enh	strong_trans_enh	strong_trans_enh	strong_trans_enh	strong_trans_enh	strong_trans_enh	strong_trans_enh	strong_trans_enh	strong_trans_enh	strong_trans_enh	strong_trans_enh	strong_trans_enh
chr1	1215816	1227409	SCNN1D	.	+	poised	trans_K36me3	znf	poised	trans_K36me3	weak_trans_enh	weak_trans_enh	poised	trans_K36me3	poised	poised	poised	trans_K36me3	poised	poised	poised	bivalent	poised	poised	poised	poised	weak_trans_enh	bivalent	poised	weak_trans_enh	trans_K36me3	weak_trans_enh	poised	trans_K36me3	bivalent	weak_trans_enh	weak_trans_enh	poised	poised	bivalent	weak_trans_enh	poised	poised	poised	quiescent	poised	poised	poised	poised
chr1	1227770	1244989	ACAP3	.	-	trans_enh	trans_K36me3	trans_K36me3	trans_K36me3	trans_enh	strong_trans_enh	trans_enh	trans_K36me3	trans_enh	trans_enh	trans_enh	trans_enh	trans_enh	trans_K79me2	trans_enh	trans_enh	strong_trans	trans_enh	trans_K36me3	trans_K36me3	trans_enh	strong_trans_enh	trans_enh	trans_enh	trans_enh	trans_enh	strong_trans_enh	trans_enh	strong_trans	trans_enh	trans_enh	trans_enh	trans_enh	trans_enh	strong_trans	strong_trans	trans_enh	trans_enh	trans_enh	trans_enh	trans_enh	trans_enh	trans_enh	trans_enh
chr1	1243977	1247057	PUSL1	.	+	strong_trans	trans_K36me3	strong_trans	strong_trans	strong_trans_enh	strong_trans_enh	strong_trans	strong_trans	strong_trans_enh	strong_trans_enh	strong_trans	strong_trans_enh	strong_trans_enh	strong_trans_enh	strong_trans_enh	strong_trans_enh	strong_trans_enh	strong_trans_enh	strong_trans	strong_trans	strong_trans	strong_trans_enh	strong_trans_enh	strong_trans_enh	strong_trans_enh	strong_trans_enh	strong_trans_enh	strong_trans_enh	strong_trans	strong_trans_enh	strong_trans	strong_trans_enh	strong_trans	strong_trans_enh	strong_trans	strong_trans_enh	strong_trans	strong_trans_enh	strong_trans_enh	strong_trans_enh	strong_trans_enh	strong_trans_enh	strong_trans_enh	strong_trans_enh
chr1	1246965	1260067	INTS11	.	-	strong_trans_enh	strong_trans_enh	strong_trans_enh	strong_trans	strong_trans_enh	strong_trans_enh	strong_trans_enh	strong_trans	strong_trans_enh	strong_trans_enh	strong_trans_enh	strong_trans_enh	strong_trans_enh	strong_trans_enh	strong_trans_enh	strong_trans_enh	strong_trans_enh	strong_trans_enh	strong_trans	strong_trans_enh	strong_trans	strong_trans_enh	strong_trans_enh	strong_trans_enh	strong_trans_enh	strong_trans_enh	strong_trans_enh	strong_trans_enh	strong_trans_enh	strong_trans_enh	strong_trans_enh	strong_trans_enh	strong_trans_enh	strong_trans_enh	strong_trans_enh	strong_trans_enh	strong_trans_enh	strong_trans_enh	strong_trans_enh	strong_trans_enh	strong_trans_enh	strong_trans_enh	strong_trans_enh	strong_trans_enh
chr1	1260136	1264276	CPTP	.	+	trans_K79me2	strong_trans	trans_K79me2	trans_K79me2	trans_enh	trans_enh	trans_enh	strong_trans	strong_trans	strong_trans	trans_K79me2	trans_enh	strong_trans	trans_K79me2	trans_enh	strong_trans	strong_trans	trans_enh	trans_K79me2	trans_enh	trans_K79me2	strong_trans_enh	strong_trans	strong_trans	strong_trans	trans_enh	strong_trans_enh	trans_enh	strong_trans	strong_trans_enh	strong_trans	strong_trans_enh	strong_trans	strong_trans_enh	strong_trans	strong_trans_enh	strong_trans	strong_trans	strong_trans_enh	strong_trans	strong_trans	strong_trans	strong_trans_enh	strong_trans_enh
chr1	1266660	1270694	TAS1R3	.	+	trans_K36me3	trans_K36me3	trans_K79me2	bivalent	trans_enh	trans_enh	trans_enh	trans_K79me2	weak_trans_enh	trans_K36me3	trans_K36me3	trans_K36me3	trans_K36me3	trans_K36me3	trans_K36me3	trans_K36me3	trans_K36me3	trans_K79me2	bivalent	trans_K36me3	trans_K36me3	trans_enh	trans_enh	trans_K36me3	trans_enh	weak_trans_enh	strong_trans_enh	trans_enh	trans_K36me3	trans_K79me2	bivalent	weak_trans_enh	trans_K79me2	trans_K79me2	trans_K36me3	trans_K36me3	bivalent	quiescent	trans_K36me3	quiescent	bivalent	trans_K36me3	trans_K36me3	trans_K36me3
chr1	1270656	1284798	DVL1	.	-	trans_cons	trans_cons	strong_trans	trans_K79me2	strong_trans_enh	strong_trans_enh	strong_trans	strong_trans	strong_trans	strong_trans	trans_cons	strong_trans	strong_trans	strong_trans	strong_trans	strong_trans	strong_trans	strong_trans	trans_cons	trans_cons	strong_trans	strong_trans_enh	strong_trans	strong_trans	strong_trans	strong_trans	strong_trans_enh	strong_trans	strong_trans	trans_cons	trans_cons	trans_cons	strong_trans	strong_trans	strong_trans	strong_trans	trans_cons	trans_cons	trans_cons	trans_cons	trans_cons	trans_cons	trans_cons	trans_cons
chr1	1288069	1297157	MXRA8	.	-	poised	poised	weak_trans_enh	poised	trans_enh	trans_enh	trans_enh	poised	weak_trans_enh	weak_trans_enh	trans_enh	trans_enh	trans_enh	poised	poised	poised	strong_trans_enh	poised	poised	poised	poised	trans_enh	trans_enh	weak_trans_enh	trans_enh	trans_enh	trans_enh	weak_trans_enh	bivalent	bivalent	bivalent	bivalent	bivalent	bivalent	bivalent	bivalent	poised	bivalent	bivalent	bivalent	bivalent	bivalent	bivalent	bivalent
chr1	1309110	1310587	AURKAIP1	.	-	trans_enh	trans_enh	trans_enh	trans_enh	trans_enh	strong_trans	trans_enh	trans_enh	trans_enh	trans_enh	trans_enh	trans_enh	trans_enh	strong_trans	trans_enh	trans_enh	trans_enh	trans_enh	strong_trans	trans_enh	trans_enh	trans_enh	trans_enh	trans_enh	trans_enh	trans_enh	trans_enh	trans_enh	trans_enh	trans_enh	trans_enh	trans_enh	trans_enh	trans_enh	trans_enh	trans_enh	trans_enh	trans_enh	trans_enh	trans_enh	trans_enh	trans_enh	trans_enh	trans_enh
chr1	1321091	1334715	CCNL2	.	-	strong_trans_enh	strong_trans	strong_trans	strong_trans	strong_trans_enh	strong_trans_enh	strong_trans	strong_trans	strong_trans_enh	strong_trans_enh	strong_trans_enh	strong_trans_enh	strong_trans_enh	strong_trans_enh	strong_trans_enh	strong_trans_enh	strong_trans_enh	strong_trans_enh	strong_trans	strong_trans_enh	strong_trans	strong_trans_enh	strong_trans_enh	strong_trans_enh	strong_trans_enh	strong_trans_enh	strong_trans_enh	strong_trans_enh	strong_trans_enh	strong_trans_enh	strong_trans_enh	strong_trans_enh	strong_trans_enh	strong_trans_enh	strong_trans_enh	strong_trans_enh	strong_trans_enh	strong_trans_enh	strong_trans_enh	strong_trans_enh	strong_trans_enh	strong_trans_enh	strong_trans_enh	strong_trans_enh
chr1	1337289	1342673	MRPL20	.	-	strong_trans_enh	strong_trans	strong_trans_enh	strong_trans	strong_trans_enh	strong_trans_enh	strong_trans_enh	strong_trans	strong_trans_enh	strong_trans_enh	strong_trans_enh	strong_trans_enh	strong_trans_enh	strong_trans_enh	strong_trans_enh	strong_trans_enh	strong_trans_enh	strong_trans_enh	strong_trans_enh	strong_trans_enh	strong_trans_enh	strong_trans_enh	strong_trans_enh	strong_trans_enh	strong_trans_enh	strong_trans_enh	strong_trans_enh	strong_trans_enh	strong_trans_enh	strong_trans_enh	strong_trans_enh	strong_trans_enh	strong_trans_enh	strong_trans_enh	strong_trans_enh	strong_trans_enh	strong_trans_enh	strong_trans_enh	strong_trans_enh	strong_trans_enh	strong_trans_enh	strong_trans_enh	strong_trans_enh	strong_trans_enh
chr1	1353800	1357149	ANKRD65	.	-	poised	poised	poised	poised	weak_trans_enh	poised	weak_trans_enh	poised	poised	poised	poised	poised	poised	poised	poised	poised	poised	poised	poised	poised	poised	weak_trans_enh	poised	poised	poised	poised	weak_trans_enh	poised	bivalent	bivalent	bivalent	bivalent	bivalent	bivalent	bivalent	bivalent	bivalent	bivalent	bivalent	bivalent	bivalent	bivalent	bivalent	bivalent
chr1	1361251	1365635	TMEM88B	.	+	weak_trans_enh	poised	weak_trans_enh	weak_trans_enh	weak_trans_enh	weak_trans_enh	weak_trans_enh	weak_trans_enh	weak_trans_enh	weak_trans_enh	poised	weak_trans_enh	weak_trans_enh	poised	weak_trans_enh	poised	weak_trans_enh	weak_trans_enh	weak_trans_enh	weak_trans_enh	weak_trans_enh	weak_trans_enh	weak_trans_enh	weak_trans_enh	weak_trans_enh	weak_trans_enh	weak_trans_enh	weak_trans_enh	bivalent	bivalent	bivalent	bivalent	bivalent	poised	poised	poised	bivalent	bivalent	bivalent	bivalent	bivalent	bivalent	bivalent	bivalent
chr1	1370241	1378262	VWA1	.	+	poised	poised	poised	poised	weak_trans_enh	weak_trans_enh	poised	poised	poised	poised	poised	poised	poised	poised	poised	poised	poised	poised	poised	poised	poised	trans_enh	poised	weak_trans_enh	poised	poised	weak_trans_enh	poised	bivalent	bivalent	bivalent	bivalent	bivalent	bivalent	poised	poised	bivalent	bivalent	bivalent	bivalent	bivalent	bivalent	bivalent	bivalent
chr1	1385069	1405543	ATAD3C	.	+	poised	znf	znf	poised	poised	znf	poised	znf	znf	poised	poised	poised	poised	poised	poised	znf	poised	poised	znf	znf	znf	poised	poised	poised	poised	poised	poised	poised	poised	poised	poised	znf	poised	poised	poised	poised	poised	poised	poised	poised	znf	poised	poised	znf
chr1	1407145	1433228	ATAD3B	.	+	strong_trans	strong_trans	strong_trans	strong_trans	strong_trans	strong_trans	strong_trans	strong_trans	strong_trans	trans_K36me3	trans_K36me3	strong_trans	strong_trans	trans_K36me3	strong_trans	strong_trans	strong_trans	strong_trans	trans_K36me3	strong_trans	trans_K36me3	strong_trans	strong_trans	strong_trans	trans_K36me3	strong_trans	strong_trans	strong_trans	strong_trans	trans_K36me3	strong_trans	strong_trans	strong_trans	strong_trans	strong_trans	strong_trans	trans_K36me3	trans_K36me3	strong_trans	strong_trans	trans_K36me3	strong_trans	trans_K36me3	strong_trans
chr1	1447542	1470065	ATAD3A	.	+	trans_K36me3	trans_K36me3	trans_K36me3	trans_K36me3	strong_trans	strong_trans	strong_trans	trans_K36me3	trans_K36me3	trans_K36me3	trans_K36me3	trans_K36me3	strong_trans	trans_K36me3	trans_K36me3	trans_K36me3	strong_trans	trans_K36me3	trans_K36me3	trans_K36me3	trans_K36me3	strong_trans	strong_trans	trans_K36me3	trans_K36me3	trans_K36me3	strong_trans	strong_trans	trans_K36me3	trans_K36me3	trans_K36me3	trans_K36me3	trans_K36me3	trans_K36me3	strong_trans	strong_trans	trans_K79me2	trans_K79me2	trans_K79me2	trans_K36me3	trans_K79me2	trans_K79me2	trans_K79me2	trans_K36me3
chr1	1470158	1476004	TMEM240	.	-	trans_K36me3	trans_K36me3	trans_K36me3	trans_K36me3	strong_trans	strong_trans	strong_trans	trans_K36me3	trans_K36me3	trans_K36me3	trans_cons	trans_K36me3	strong_trans	trans_K36me3	trans_K36me3	trans_K36me3	strong_trans	trans_K36me3	trans_K36me3	trans_K36me3	trans_K36me3	trans_enh	trans_K36me3	strong_trans	strong_trans	trans_K36me3	strong_trans	trans_enh	trans_K36me3	trans_K36me3	trans_K36me3	trans_K36me3	trans_K36me3	trans_K36me3	trans_K36me3	trans_K36me3	trans_K36me3	trans_K36me3	trans_K36me3	trans_K36me3	trans_K36me3	trans_K36me3	trans_K36me3	trans_K36me3
chr1	1477053	1510243	SSU72	.	-	strong_trans	strong_trans	strong_trans	strong_trans	strong_trans	strong_trans	strong_trans	strong_trans	strong_trans	strong_trans	strong_trans	strong_trans	strong_trans_enh	strong_trans	strong_trans	strong_trans	strong_trans	strong_trans	strong_trans	strong_trans	strong_trans	strong_trans	strong_trans_enh	strong_trans	strong_trans_enh	trans_cons	strong_trans_enh	strong_trans	strong_trans	strong_trans	strong_trans	strong_trans	strong_trans	strong_trans_enh	strong_trans	strong_trans	strong_trans	strong_trans_enh	strong_trans_enh	strong_trans	strong_trans_enh	strong_trans_enh	strong_trans_enh	strong_trans_enh
chr1	1533392	1535515	FNDC10	.	-	bivalent	bivalent	bivalent	bivalent	bivalent	bivalent	bivalent	bivalent	bivalent	bivalent	bivalent	bivalent	bivalent	bivalent	bivalent	bivalent	bivalent	bivalent	bivalent	bivalent	bivalent	bivalent	bivalent	bivalent	bivalent	bivalent	bivalent	bivalent	bivalent	bivalent	bivalent	bivalent	bivalent	bivalent	bivalent	bivalent	bivalent	poised	poised	poised	poised	bivalent	poised	poised
chr1	1550834	1565985	MIB2	.	+	trans_K36me3	bivalent	trans_K36me3	poised	trans_K36me3	trans_enh	trans_K36me3	trans_K36me3	trans_K36me3	trans_K36me3	trans_K36me3	trans_K36me3	trans_K79me2	trans_K79me2	trans_K79me2	poised	trans_enh	trans_K36me3	poised	trans_K36me3	poised	trans_enh	trans_enh	trans_K36me3	trans_enh	trans_enh	trans_enh	trans_enh	weak_trans_enh	trans_enh	trans_K36me3	weak_trans_enh	trans_enh	trans_enh	weak_trans_enh	trans_enh	weak_trans_enh	weak_trans_enh	trans_enh	weak_trans_enh	trans_enh	trans_K79me2	weak_trans_enh	trans_enh
chr1	1567542	1570639	MMP23B	.	+	bivalent	bivalent	bivalent	bivalent	bivalent	bivalent	bivalent	bivalent	bivalent	bivalent	bivalent	bivalent	bivalent	bivalent	bivalent	bivalent	bivalent	bivalent	bivalent	bivalent	bivalent	trans_K36me3	trans_K36me3	bivalent	trans_K36me3	trans_K36me3	bivalent	bivalent	bivalent	bivalent	bivalent	trans_K36me3	trans_K36me3	trans_K36me3	bivalent	bivalent	trans_K36me3	trans_K36me3	trans_K36me3	trans_K36me3	trans_K36me3	trans_K36me3	trans_K36me3	trans_K36me3
chr1	1570601	1590473	CDK11B	.	-	trans_K36me3	trans_K36me3	trans_K36me3	trans_K36me3	trans_K36me3	trans_K36me3	trans_K36me3	trans_K36me3	trans_K36me3	trans_K36me3	trans_K36me3	trans_K36me3	trans_K36me3	trans_K36me3	trans_K36me3	trans_K36me3	trans_K36me3	trans_K36me3	trans_K36me3	trans_K36me3	trans_K36me3	trans_K36me3	trans_K36me3	trans_K36me3	trans_K36me3	trans_K36me3	trans_K36me3	trans_K36me3	trans_K36me3	trans_K36me3	trans_K36me3	trans_K36me3	trans_K36me3	trans_K36me3	trans_K36me3	trans_K36me3	trans_K36me3	trans_K36me3	trans_K36me3	trans_K36me3	trans_K36me3	trans_K36me3	trans_K36me3	trans_K36me3
chr1	1590990	1624234	SLC35E2B	.	-	trans_K79me2	trans_K79me2	trans_K36me3	trans_K36me3	trans_K79me2	trans_enh	trans_cons	trans_K79me2	trans_K79me2	trans_K79me2	trans_K79me2	trans_K79me2	trans_K79me2	trans_K79me2	trans_K36me3	trans_K79me2	trans_cons	trans_K36me3	trans_K79me2	trans_K36me3	trans_K79me2	trans_cons	trans_K79me2	trans_K36me3	trans_cons	trans_K79me2	trans_cons	trans_K79me2	trans_enh	trans_enh	trans_cons	trans_enh	trans_cons	trans_cons	trans_enh	trans_enh	trans_cons	trans_enh	strong_trans	trans_enh	trans_enh	trans_enh	trans_enh	trans_enh
chr1	1633818	1655796	CDK11A	.	-	trans_K36me3	trans_K36me3	trans_K36me3	trans_K36me3	trans_K36me3	trans_K36me3	trans_K36me3	trans_K36me3	trans_K36me3	trans_K36me3	trans_K36me3	trans_K36me3	trans_K36me3	trans_K36me3	trans_K36me3	trans_K36me3	trans_K36me3	trans_K36me3	trans_K36me3	trans_K36me3	trans_K36me3	trans_K36me3	trans_K36me3	trans_K36me3	trans_K36me3	trans_K36me3	trans_K36me3	trans_K36me3	trans_K36me3	trans_K36me3	trans_K36me3	trans_K36me3	trans_K36me3	trans_K36me3	trans_K36me3	trans_K36me3	trans_K36me3	trans_K36me3	trans_K36me3	trans_K36me3	trans_K36me3	trans_K36me3	trans_K36me3	trans_K36me3
chr1	1682671	1711896	NADK	.	-	strong_trans	strong_trans	strong_trans	strong_trans	strong_trans_enh	strong_trans_enh	strong_trans_enh	strong_trans	strong_trans	strong_trans	strong_trans	strong_trans	strong_trans	strong_trans	strong_trans	strong_trans	strong_trans	strong_trans	strong_trans	strong_trans	strong_trans	strong_trans_enh	strong_trans_enh	strong_trans	strong_trans	strong_trans	strong_trans_enh	strong_trans	strong_trans_enh	strong_trans_enh	strong_trans_enh	strong_trans_enh	strong_trans_enh	strong_trans_enh	strong_trans_enh	strong_trans_enh	strong_trans_enh	strong_trans_enh	strong_trans_enh	strong_trans_enh	strong_trans_enh	strong_trans_enh	strong_trans_enh	strong_trans_enh
chr1	1716724	1822556	GNB1	.	-	strong_trans	strong_trans	strong_trans	strong_trans	strong_trans	strong_trans	strong_trans	strong_trans	strong_trans	strong_trans	strong_trans_enh	strong_trans_enh	strong_trans_enh	strong_trans	strong_trans	strong_trans	strong_trans	strong_trans	strong_trans	strong_trans	strong_trans	strong_trans	strong_trans_enh	strong_trans	strong_trans_enh	strong_trans_enh	strong_trans_enh	strong_trans	strong_trans_enh	strong_trans_enh	strong_trans_enh	strong_trans_enh	strong_trans_enh	strong_trans_enh	strong_trans_enh	strong_trans_enh	strong_trans_enh	strong_trans_enh	strong_trans_enh	strong_trans_enh	strong_trans_enh	strong_trans_enh	strong_trans_enh	strong_trans_enh
chr1	1846547	1848735	CALML6	.	+	poised	poised	poised	poised	poised	bivalent	poised	poised	bivalent	bivalent	bivalent	bivalent	bivalent	poised	poised	poised	bivalent	poised	poised	poised	poised	weak_trans_enh	bivalent	poised	bivalent	bivalent	poised	poised	poised	poised	poised	poised	poised	poised	poised	poised	poised	poised	poised	poised	poised	poised	weak_trans_enh	poised
chr1	1849029	1850718	TMEM52	.	-	poised	poised	poised	poised	poised	poised	poised	poised	bivalent	bivalent	poised	poised	poised	poised	poised	poised	bivalent	poised	poised	poised	poised	weak_trans_enh	bivalent	poised	bivalent	bivalent	poised	poised	poised	poised	poised	poised	poised	weak_trans_enh	poised	poised	poised	poised	weak_trans_enh	poised	weak_trans_enh	weak_trans_enh	weak_trans_enh	poised
chr1	1853390	1935276	CFAP74	.	-	poised	poised	poised	poised	bivalent	bivalent	poised	poised	bivalent	bivalent	poised	poised	bivalent	poised	poised	poised	bivalent	poised	poised	poised	poised	bivalent	bivalent	poised	bivalent	bivalent	bivalent	bivalent	bivalent	bivalent	bivalent	bivalent	bivalent	bivalent	bivalent	bivalent	bivalent	bivalent	bivalent	bivalent	bivalent	bivalent	bivalent	bivalent
chr1	1950768	1962197	GABRD	.	+	bivalent	bivalent	bivalent	bivalent	bivalent	bivalent	bivalent	bivalent	bivalent	bivalent	bivalent	bivalent	bivalent	bivalent	bivalent	bivalent	bivalent	bivalent	bivalent	bivalent	bivalent	bivalent	bivalent	bivalent	bivalent	bivalent	bivalent	bivalent	bivalent	bivalent	bivalent	bivalent	bivalent	bivalent	bivalent	bivalent	bivalent	bivalent	bivalent	bivalent	bivalent	bivalent	bivalent	bivalent
chr1	1981850	2116834	PRKCZ	.	+	trans_K36me3	trans_K36me3	trans_K36me3	trans_K36me3	trans_enh	weak_trans_enh	trans_K36me3	trans_K36me3	weak_trans_enh	weak_trans_enh	trans_K36me3	weak_trans_enh	poised	trans_K36me3	trans_K36me3	trans_K36me3	bivalent	trans_K36me3	trans_K36me3	trans_K36me3	trans_K36me3	trans_K36me3	bivalent	weak_trans_enh	bivalent	bivalent	weak_trans_enh	trans_K36me3	weak_trans_enh	weak_trans_enh	weak_trans_enh	weak_trans_enh	weak_trans_enh	weak_trans_enh	weak_trans_enh	trans_K36me3	weak_trans_enh	weak_trans_enh	weak_trans_enh	weak_trans_enh	weak_trans_enh	weak_trans_enh	weak_trans_enh	weak_trans_enh
chr1	2115900	2144159	FAAP20	.	-	weak_trans_enh	weak_trans_enh	weak_trans_enh	weak_trans_enh	weak_trans_enh	weak_trans_enh	weak_trans_enh	weak_trans_enh	weak_trans_enh	weak_trans_enh	weak_trans_enh	weak_trans_enh	weak_trans_enh	weak_trans_enh	weak_trans_enh	weak_trans_enh	weak_trans_enh	weak_trans_enh	weak_trans_enh	weak_trans_enh	weak_trans_enh	trans_enh	weak_trans_enh	weak_trans_enh	weak_trans_enh	weak_trans_enh	weak_trans_enh	weak_trans_enh	weak_trans_enh	weak_trans_enh	weak_trans_enh	weak_trans_enh	weak_trans_enh	weak_trans_enh	weak_trans_enh	weak_trans_enh	weak_trans_enh	weak_trans_enh	weak_trans_enh	weak_trans_enh	weak_trans_enh	weak_trans_enh	weak_trans_enh	weak_trans_enh
chr1	2159758	2241652	SKI	.	+	trans_cons	trans_cons	trans_cons	trans_cons	strong_trans_enh	strong_trans_enh	strong_trans_enh	trans_cons	trans_cons	strong_trans_enh	strong_trans_enh	strong_trans_enh	strong_trans_enh	trans_cons	strong_trans_enh	trans_cons	strong_trans_enh	trans_cons	trans_cons	trans_cons	trans_cons	strong_trans_enh	strong_trans_enh	strong_trans_enh	strong_trans_enh	strong_trans_enh	strong_trans_enh	strong_trans_enh	strong_trans_enh	strong_trans_enh	strong_trans_enh	strong_trans_enh	strong_trans_enh	strong_trans_enh	strong_trans_enh	strong_trans_enh	strong_trans_enh	strong_trans_enh	strong_trans_enh	strong_trans_enh	strong_trans_enh	strong_trans_enh	strong_trans_enh	strong_trans_enh
chr1	2252692	2323146	MORN1	.	-	znf	trans_K79me2	znf	znf	weak_trans_enh	weak_trans_enh	weak_trans_enh	weak_trans_enh	weak_trans_enh	weak_trans_enh	weak_trans_enh	weak_trans_enh	weak_trans_enh	znf	trans_K79me2	trans_K79me2	weak_trans_enh	trans_K79me2	znf	trans_K79me2	trans_K79me2	weak_trans_enh	weak_trans_enh	trans_K79me2	weak_trans_enh	weak_trans_enh	weak_trans_enh	weak_trans_enh	poised	weak_trans_enh	weak_trans_enh	weak_trans_enh	weak_trans_enh	weak_trans_enh	trans_K79me2	weak_trans_enh	weak_trans_enh	weak_trans_enh	weak_trans_enh	weak_trans_enh	weak_trans_enh	weak_trans_enh	weak_trans_enh	weak_trans_enh
chr1	2323214	2336881	RER1	.	+	strong_trans	strong_trans	strong_trans	strong_trans	strong_trans_enh	strong_trans_enh	strong_trans_enh	strong_trans	strong_trans_enh	strong_trans_enh	strong_trans	strong_trans_enh	strong_trans_enh	strong_trans	strong_trans	strong_trans_enh	strong_trans_enh	strong_trans_enh	strong_trans	strong_trans	strong_trans	strong_trans	strong_trans_enh	strong_trans	strong_trans_enh	strong_trans_enh	strong_trans_enh	strong_trans_enh	strong_trans	strong_trans_enh	strong_trans_enh	strong_trans_enh	strong_trans_enh	strong_trans_enh	strong_trans_enh	strong_trans_enh	strong_trans_enh	strong_trans_enh	strong_trans_enh	strong_trans_enh	strong_trans_enh	strong_trans_enh	strong_trans_enh	strong_trans_enh
chr1	2335403	2345236	PEX10	.	-	trans_K36me3	trans_K36me3	trans_K36me3	trans_K36me3	trans_enh	trans_enh	trans_K36me3	trans_K36me3	trans_K36me3	trans_K36me3	trans_K36me3	trans_K36me3	strong_trans	trans_K36me3	trans_K36me3	trans_K36me3	trans_enh	trans_K36me3	trans_K36me3	trans_K36me3	trans_K36me3	trans_K36me3	trans_enh	trans_K36me3	trans_enh	trans_K36me3	strong_trans	trans_K36me3	trans_K36me3	trans_K36me3	trans_K36me3	trans_K36me3	trans_K36me3	strong_trans	trans_K36me3	trans_K36me3	trans_K36me3	trans_enh	strong_trans_enh	trans_K36me3	strong_trans	strong_trans	strong_trans	strong_trans
chr1	2357419	2436971	PLCH2	.	+	bivalent	bivalent	bivalent	bivalent	bivalent	bivalent	poised	bivalent	bivalent	bivalent	poised	poised	bivalent	bivalent	bivalent	bivalent	bivalent	bivalent	bivalent	bivalent	bivalent	bivalent	bivalent	bivalent	bivalent	bivalent	trans_K79me2	trans_enh	bivalent	bivalent	poised	poised	poised	poised	bivalent	bivalent	poised	poised	poised	poised	poised	poised	poised	poised
chr1	2439976	2458036	PANK4	.	-	strong_trans	strong_trans	strong_trans	strong_trans	strong_trans	strong_trans_enh	strong_trans	strong_trans	strong_trans	strong_trans	strong_trans	strong_trans	strong_trans_enh	strong_trans	strong_trans	strong_trans	strong_trans	strong_trans	strong_trans	strong_trans	strong_trans	strong_trans_enh	strong_trans	strong_trans_enh	strong_trans	strong_trans	strong_trans_enh	strong_trans	strong_trans	strong_trans_enh	strong_trans	strong_trans	strong_trans_enh	strong_trans_enh	strong_trans	strong_trans_enh	strong_trans	strong_trans_enh	strong_trans_enh	strong_trans	strong_trans_enh	strong_trans_enh	strong_trans_enh	strong_trans_enh
chr1	2460184	2461702	HES5	.	-	bivalent	bivalent	bivalent	bivalent	bivalent	bivalent	bivalent	bivalent	bivalent	poised	bivalent	bivalent	bivalent	bivalent	bivalent	bivalent	bivalent	bivalent	bivalent	bivalent	bivalent	bivalent	bivalent	bivalent	bivalent	bivalent	bivalent	bivalent	bivalent	bivalent	bivalent	bivalent	bivalent	bivalent	bivalent	bivalent	bivalent	bivalent	bivalent	bivalent	bivalent	bivalent	bivalent	bivalent
chr1	2487078	2496821	TNFRSF14	.	+	poised	poised	poised	poised	trans_K36me3	trans_K36me3	poised	poised	poised	poised	poised	poised	poised	poised	poised	poised	bivalent	poised	poised	poised	poised	weak_trans_enh	weak_trans_enh	poised	weak_trans_enh	poised	trans_K36me3	poised	trans_enh	strong_trans_enh	trans_enh	trans_enh	trans_enh	trans_enh	trans_enh	trans_enh	trans_enh	trans_enh	trans_enh	trans_enh	trans_enh	trans_enh	trans_enh	trans_enh
chr1	2517930	2522908	PRXL2B	.	+	weak_trans_enh	trans_K36me3	trans_K36me3	poised	weak_trans_enh	trans_K36me3	trans_K36me3	trans_K36me3	weak_trans_enh	trans_K36me3	poised	trans_K36me3	trans_K36me3	trans_K36me3	weak_trans_enh	weak_trans_enh	trans_K36me3	weak_trans_enh	poised	trans_K36me3	trans_K36me3	trans_K36me3	poised	trans_K36me3	poised	poised	trans_K36me3	trans_K36me3	weak_trans_enh	weak_trans_enh	weak_trans_enh	weak_trans_enh	weak_trans_enh	trans_enh	weak_trans_enh	weak_trans_enh	weak_trans_enh	weak_trans_enh	weak_trans_enh	weak_trans_enh	weak_trans_enh	trans_enh	weak_trans_enh	trans_enh
chr1	2522078	2564455	MMEL1	.	-	bivalent	bivalent	bivalent	bivalent	bivalent	bivalent	bivalent	bivalent	bivalent	bivalent	bivalent	bivalent	bivalent	bivalent	bivalent	bivalent	bivalent	bivalent	bivalent	bivalent	bivalent	bivalent	bivalent	bivalent	bivalent	bivalent	bivalent	bivalent	bivalent	bivalent	bivalent	bivalent	bivalent	bivalent	bivalent	bivalent	bivalent	bivalent	bivalent	bivalent	bivalent	bivalent	bivalent	bivalent
chr1	2568425	2718258	TTC34	.	-	znf	znf	znf	znf	znf	znf	znf	znf	znf	znf	znf	znf	znf	znf	znf	znf	znf	znf	znf	znf	znf	znf	znf	znf	znf	znf	znf	znf	bivalent	bivalent	bivalent	bivalent	bivalent	bivalent	bivalent	bivalent	bivalent	bivalent	bivalent	bivalent	bivalent	bivalent	bivalent	bivalent
chr1	2938031	2939467	ACTRT2	.	+	poised	poised	poised	quiescent	znf	znf	znf	znf	quiescent	quiescent	poised	poised	quiescent	poised	poised	poised	quiescent	poised	poised	poised	znf	znf	quiescent	znf	quiescent	quiescent	quiescent	quiescent	quiescent	quiescent	quiescent	quiescent	quiescent	quiescent	quiescent	quiescent	quiescent	quiescent	quiescent	quiescent	quiescent	quiescent	quiescent	quiescent
chr1	2985732	3355185	PRDM16	.	+	bivalent	bivalent	bivalent	bivalent	bivalent	bivalent	bivalent	bivalent	bivalent	bivalent	poised	poised	poised	bivalent	bivalent	bivalent	bivalent	bivalent	bivalent	bivalent	bivalent	bivalent	bivalent	bivalent	poised	poised	bivalent	bivalent	bivalent	poised	poised	bivalent	poised	bivalent	poised	poised	bivalent	bivalent	bivalent	bivalent	bivalent	bivalent	bivalent	bivalent
chr1	3371229	3397677	ARHGEF16	.	+	weak_trans_enh	weak_trans_enh	trans_K36me3	weak_trans_enh	weak_trans_enh	poised	weak_trans_enh	weak_trans_enh	weak_trans_enh	weak_trans_enh	weak_trans_enh	weak_trans_enh	poised	weak_trans_enh	weak_trans_enh	weak_trans_enh	bivalent	weak_trans_enh	weak_trans_enh	weak_trans_enh	weak_trans_enh	weak_trans_enh	bivalent	weak_trans_enh	poised	bivalent	weak_trans_enh	poised	bivalent	bivalent	poised	bivalent	bivalent	bivalent	poised	poised	bivalent	bivalent	bivalent	bivalent	bivalent	bivalent	bivalent	bivalent
chr1	3404515	3528072	MEGF6	.	-	poised	poised	poised	poised	poised	poised	poised	poised	poised	poised	poised	poised	poised	poised	poised	poised	bivalent	poised	poised	poised	poised	poised	poised	poised	poised	poised	bivalent	poised	poised	poised	poised	poised	poised	poised	weak_trans_enh	weak_trans_enh	poised	poised	poised	poised	poised	poised	poised	poised
chr1	3541579	3546691	TPRG1L	.	+	trans_enh	trans_K36me3	trans_K36me3	trans_K36me3	trans_K36me3	trans_K36me3	trans_enh	trans_K36me3	trans_enh	trans_enh	trans_enh	trans_enh	trans_K36me3	trans_K36me3	trans_K36me3	trans_K36me3	trans_K36me3	trans_K36me3	trans_K36me3	trans_K36me3	trans_K36me3	trans_enh	strong_trans	trans_enh	strong_trans	trans_K36me3	strong_trans	trans_K36me3	trans_enh	trans_enh	strong_trans	trans_K36me3	trans_K36me3	strong_trans	trans_K36me3	trans_K36me3	strong_trans	trans_K36me3	strong_trans	trans_K36me3	strong_trans	trans_K36me3	trans_K36me3	strong_trans
chr1	3547331	3569325	WRAP73	.	-	trans_K36me3	trans_K36me3	trans_K36me3	trans_K36me3	trans_K36me3	trans_K36me3	trans_K36me3	trans_K36me3	trans_K36me3	trans_K36me3	trans_K36me3	trans_K36me3	trans_K36me3	trans_K36me3	trans_K36me3	trans_K36me3	trans_K36me3	trans_K36me3	trans_K36me3	trans_K36me3	trans_K36me3	trans_K36me3	trans_K36me3	trans_K36me3	trans_K36me3	trans_K36me3	trans_K36me3	trans_K36me3	trans_K36me3	trans_K36me3	trans_K36me3	trans_K36me3	trans_K36me3	trans_K36me3	trans_K36me3	trans_K36me3	trans_K36me3	trans_K36me3	trans_K36me3	trans_K36me3	trans_K36me3	trans_K36me3	trans_K36me3	trans_K36me3
chr1	3569080	3652765	TP73	.	+	bivalent	bivalent	bivalent	bivalent	bivalent	bivalent	bivalent	bivalent	bivalent	bivalent	bivalent	bivalent	bivalent	bivalent	bivalent	bivalent	bivalent	bivalent	bivalent	bivalent	bivalent	bivalent	bivalent	bivalent	bivalent	bivalent	bivalent	poised	bivalent	poised	bivalent	trans_K79me2	poised	poised	bivalent	bivalent	bivalent	bivalent	bivalent	bivalent	poised	bivalent	bivalent	bivalent
chr1	3663024	3688209	CCDC27	.	+	bivalent	bivalent	trans_K36me3	poised	bivalent	bivalent	weak_trans_enh	poised	weak_trans_enh	trans_K36me3	bivalent	trans_K36me3	bivalent	trans_K36me3	trans_K36me3	trans_K36me3	bivalent	bivalent	trans_K36me3	trans_K36me3	poised	weak_trans_enh	bivalent	poised	bivalent	bivalent	bivalent	bivalent	bivalent	bivalent	poised	poised	poised	poised	poised	poised	poised	poised	weak_trans_enh	poised	poised	poised	poised	poised
chr1	3689313	3692546	SMIM1	.	+	poised	poised	poised	poised	poised	weak_trans_enh	poised	poised	weak_trans_enh	poised	poised	poised	poised	poised	poised	poised	poised	poised	poised	poised	poised	weak_trans_enh	poised	poised	poised	poised	weak_trans_enh	poised	poised	poised	poised	poised	poised	poised	poised	weak_trans_enh	poised	poised	weak_trans_enh	poised	poised	poised	weak_trans_enh	weak_trans_enh
chr1	3695123	3713062	LRRC47	.	-	strong_trans	strong_trans	strong_trans	strong_trans	strong_trans	strong_trans	strong_trans	strong_trans	strong_trans	strong_trans	strong_trans	strong_trans	strong_trans	strong_trans	strong_trans	strong_trans	strong_trans	strong_trans	strong_trans	strong_trans	strong_trans	strong_trans	strong_trans	strong_trans	strong_trans	strong_trans	strong_trans_enh	strong_trans	strong_trans	strong_trans	strong_trans	strong_trans	strong_trans	strong_trans_enh	strong_trans	strong_trans_enh	strong_trans	strong_trans	strong_trans_enh	strong_trans	strong_trans_enh	strong_trans_enh	strong_trans_enh	strong_trans
chr1	3728650	3773960	CEP104	.	-	trans_K36me3	trans_K36me3	trans_K36me3	trans_K36me3	trans_K36me3	trans_K36me3	trans_K36me3	trans_K36me3	trans_K36me3	trans_K36me3	trans_K36me3	trans_K36me3	trans_K36me3	trans_K36me3	trans_K36me3	trans_K36me3	trans_K36me3	trans_K36me3	trans_K36me3	trans_K36me3	trans_K36me3	trans_K36me3	trans_K36me3	trans_K36me3	trans_K36me3	trans_K36me3	strong_trans	trans_K36me3	trans_K36me3	trans_K36me3	strong_trans	trans_K36me3	strong_trans	strong_trans	trans_K36me3	trans_K36me3	strong_trans	strong_trans	strong_trans	trans_K36me3	trans_K36me3	trans_K36me3	trans_K36me3	strong_trans
chr1	3773831	3801993	DFFB	.	+	trans_K36me3	trans_K36me3	trans_K79me2	trans_K79me2	trans_K36me3	trans_K36me3	trans_K36me3	trans_K36me3	trans_K36me3	trans_K36me3	trans_K36me3	trans_K36me3	trans_K36me3	znf	trans_K79me2	trans_K79me2	trans_K36me3	trans_K36me3	trans_K79me2	trans_K36me3	trans_K79me2	trans_enh	trans_K36me3	trans_K79me2	trans_K36me3	trans_K36me3	trans_K36me3	trans_K36me3	trans_K36me3	trans_K36me3	trans_K36me3	trans_enh	trans_K36me3	trans_enh	trans_K36me3	trans_K36me3	strong_trans	trans_K36me3	strong_trans	trans_K36me3	strong_trans	strong_trans	trans_K36me3	strong_trans
chr1	3805689	3816857	C1orf174	.	-	strong_trans	strong_trans	strong_trans	strong_trans	strong_trans	strong_trans	strong_trans	strong_trans	strong_trans	strong_trans	strong_trans	strong_trans	strong_trans	strong_trans	strong_trans	strong_trans	strong_trans	strong_trans	strong_trans	strong_trans	strong_trans	strong_trans	strong_trans	strong_trans	strong_trans	strong_trans	strong_trans	strong_trans	strong_trans	strong_trans	strong_trans	trans_enh	strong_trans	strong_trans_enh	strong_trans	strong_trans	strong_trans_enh	strong_trans_enh	strong_trans_enh	strong_trans_enh	strong_trans_enh	strong_trans_enh	strong_trans_enh	strong_trans_enh
chr1	4714669	4852594	AJAP1	.	+	bivalent	bivalent	bivalent	bivalent	bivalent	znf	bivalent	bivalent	bivalent	bivalent	poised	bivalent	poised	bivalent	bivalent	bivalent	bivalent	bivalent	bivalent	bivalent	bivalent	bivalent	bivalent	bivalent	bivalent	bivalent	poised	poised	bivalent	bivalent	bivalent	bivalent	bivalent	bivalent	bivalent	bivalent	bivalent	bivalent	bivalent	bivalent	bivalent	bivalent	bivalent	bivalent
chr1	5922871	6052533	NPHP4	.	-	trans_K36me3	trans_K36me3	trans_K36me3	trans_K36me3	trans_K36me3	trans_K36me3	trans_K36me3	trans_K36me3	trans_K36me3	trans_K36me3	weak_trans_enh	trans_K36me3	weak_trans_enh	trans_K36me3	weak_trans_enh	weak_trans_enh	weak_trans_enh	trans_K36me3	trans_K36me3	trans_K36me3	trans_K36me3	trans_K36me3	weak_trans_enh	weak_trans_enh	weak_trans_enh	weak_trans_enh	trans_K36me3	trans_K36me3	trans_K36me3	trans_K36me3	trans_K36me3	trans_K79me2	trans_K36me3	weak_trans_enh	trans_K36me3	trans_K36me3	weak_trans_enh	trans_K79me2	trans_K79me2	trans_K79me2	weak_trans_enh	trans_K79me2	trans_K79me2	trans_K79me2
chr1	6050987	6161253	KCNAB2	.	+	poised	bivalent	poised	poised	bivalent	bivalent	poised	bivalent	poised	poised	poised	poised	poised	poised	poised	poised	bivalent	poised	poised	poised	poised	weak_trans_enh	poised	bivalent	poised	poised	weak_trans_enh	poised	strong_trans_enh	strong_trans_enh	strong_trans_enh	trans_enh	strong_trans_enh	strong_trans_enh	strong_trans_enh	strong_trans_enh	strong_trans_enh	strong_trans_enh	strong_trans_enh	strong_trans_enh	strong_trans_enh	strong_trans_enh	strong_trans_enh	strong_trans_enh
chr1	6161847	6240381	CHD5	.	-	bivalent	bivalent	bivalent	bivalent	bivalent	bivalent	bivalent	bivalent	bivalent	bivalent	bivalent	bivalent	bivalent	bivalent	bivalent	bivalent	bivalent	bivalent	bivalent	bivalent	bivalent	bivalent	bivalent	bivalent	bivalent	bivalent	bivalent	bivalent	bivalent	bivalent	bivalent	bivalent	bivalent	bivalent	bivalent	poised	bivalent	bivalent	bivalent	bivalent	bivalent	bivalent	bivalent	bivalent
chr1	6219490	6257817	ENSG00000285629	.	-	trans_cons	trans_K36me3	trans_K36me3	trans_enh	trans_K36me3	trans_K36me3	trans_K36me3	trans_K36me3	trans_enh	trans_K36me3	trans_enh	trans_K36me3	trans_K36me3	trans_enh	trans_cons	trans_enh	trans_K36me3	trans_K36me3	trans_enh	trans_cons	trans_K36me3	trans_enh	trans_enh	trans_K36me3	trans_enh	trans_enh	trans_enh	trans_enh	trans_K36me3	trans_enh	trans_enh	trans_enh	trans_enh	trans_enh	trans_enh	trans_enh	trans_enh	trans_enh	trans_enh	trans_enh	trans_cons	trans_enh	trans_cons	trans_cons
chr1	6245080	6269449	RPL22	.	-	strong_trans_enh	trans_K36me3	trans_enh	strong_trans	strong_trans	strong_trans	trans_enh	trans_enh	strong_trans	strong_trans	strong_trans	strong_trans	strong_trans	strong_trans	strong_trans	strong_trans	strong_trans	strong_trans	strong_trans	strong_trans	strong_trans	strong_trans	strong_trans	strong_trans	strong_trans	strong_trans	strong_trans	strong_trans	trans_K36me3	strong_trans	strong_trans	strong_trans	strong_trans	strong_trans	strong_trans	strong_trans	strong_trans_enh	strong_trans	strong_trans_enh	strong_trans	strong_trans_enh	strong_trans_enh	strong_trans_enh	strong_trans_enh
chr1	6265535	6281359	RNF207	.	+	bivalent	bivalent	bivalent	bivalent	poised	bivalent	bivalent	bivalent	bivalent	bivalent	bivalent	bivalent	bivalent	bivalent	bivalent	bivalent	bivalent	bivalent	bivalent	bivalent	bivalent	bivalent	weak_trans_enh	bivalent	poised	poised	weak_trans_enh	weak_trans_enh	bivalent	bivalent	bivalent	bivalent	bivalent	bivalent	bivalent	bivalent	bivalent	bivalent	bivalent	bivalent	bivalent	bivalent	bivalent	bivalent
chr1	6281253	6296032	ICMT	.	-	strong_trans	trans_K36me3	strong_trans	trans_K36me3	trans_enh	strong_trans	strong_trans	trans_K36me3	strong_trans	strong_trans	strong_trans	strong_trans	strong_trans	strong_trans	strong_trans	strong_trans	strong_trans	strong_trans	strong_trans	strong_trans	trans_K36me3	strong_trans	trans_enh	strong_trans	trans_enh	trans_K36me3	trans_enh	trans_enh	trans_K36me3	trans_K36me3	trans_K36me3	trans_K36me3	strong_trans	strong_trans	trans_K36me3	strong_trans	trans_K36me3	trans_K36me3	strong_trans	strong_trans	strong_trans	trans_K36me3	strong_trans	strong_trans
chr1	6304239	6305638	HES3	.	+	bivalent	bivalent	bivalent	bivalent	bivalent	bivalent	bivalent	bivalent	bivalent	poised	bivalent	bivalent	bivalent	bivalent	bivalent	bivalent	bivalent	bivalent	bivalent	bivalent	bivalent	bivalent	bivalent	bivalent	bivalent	bivalent	bivalent	bivalent	bivalent	bivalent	bivalent	bivalent	bivalent	bivalent	bivalent	bivalent	bivalent	bivalent	bivalent	bivalent	bivalent	bivalent	bivalent	bivalent
chr1	6307413	6321158	GPR153	.	-	bivalent	bivalent	bivalent	bivalent	bivalent	bivalent	bivalent	bivalent	bivalent	bivalent	bivalent	bivalent	bivalent	bivalent	bivalent	bivalent	bivalent	bivalent	bivalent	bivalent	bivalent	bivalent	bivalent	bivalent	bivalent	bivalent	bivalent	bivalent	bivalent	bivalent	bivalent	bivalent	bivalent	bivalent	bivalent	bivalent	bivalent	bivalent	bivalent	bivalent	bivalent	bivalent	bivalent	bivalent
chr1	6324329	6453827	ACOT7	.	-	trans_K79me2	trans_K79me2	trans_K79me2	weak_trans_enh	trans_K79me2	weak_trans_enh	weak_trans_enh	trans_K79me2	trans_K79me2	weak_trans_enh	weak_trans_enh	trans_enh	trans_K79me2	weak_trans_enh	trans_K79me2	trans_K79me2	weak_trans_enh	trans_K79me2	trans_K79me2	trans_K79me2	trans_K79me2	trans_cons	weak_trans_enh	trans_K79me2	weak_trans_enh	weak_trans_enh	trans_cons	trans_enh	weak_trans_enh	trans_K79me2	trans_K79me2	weak_trans_enh	trans_K79me2	weak_trans_enh	trans_K79me2	trans_K79me2	trans_K79me2	trans_K79me2	trans_K79me2	trans_K79me2	trans_K79me2	trans_K79me2	trans_K79me2	trans_K79me2
chr1	6472478	6484730	HES2	.	-	bivalent	bivalent	bivalent	bivalent	bivalent	bivalent	bivalent	bivalent	bivalent	bivalent	bivalent	bivalent	bivalent	bivalent	bivalent	bivalent	bivalent	bivalent	bivalent	bivalent	bivalent	bivalent	bivalent	bivalent	bivalent	bivalent	bivalent	bivalent	bivalent	bivalent	bivalent	bivalent	bivalent	bivalent	bivalent	bivalent	bivalent	bivalent	bivalent	bivalent	bivalent	bivalent	bivalent	bivalent
chr1	6484836	6521427	ESPN	.	+	bivalent	bivalent	bivalent	bivalent	bivalent	bivalent	bivalent	bivalent	bivalent	bivalent	bivalent	bivalent	bivalent	bivalent	bivalent	bivalent	bivalent	bivalent	bivalent	bivalent	bivalent	bivalent	bivalent	bivalent	bivalent	bivalent	bivalent	bivalent	bivalent	bivalent	bivalent	bivalent	bivalent	bivalent	bivalent	bivalent	bivalent	bivalent	bivalent	bivalent	bivalent	bivalent	bivalent	bivalent
chr1	6520846	6526235	TNFRSF25	.	-	trans_K36me3	trans_K36me3	trans_K36me3	weak_trans_enh	bivalent	bivalent	bivalent	trans_K36me3	trans_K36me3	trans_K36me3	weak_trans_enh	trans_K36me3	trans_K36me3	trans_K36me3	trans_K36me3	weak_trans_enh	bivalent	trans_K36me3	bivalent	trans_K36me3	trans_K36me3	trans_enh	trans_K36me3	bivalent	trans_K36me3	trans_K36me3	trans_enh	trans_K36me3	bivalent	poised	weak_trans_enh	weak_trans_enh	trans_enh	trans_enh	bivalent	bivalent	trans_enh	trans_enh	trans_enh	trans_enh	trans_enh	trans_enh	trans_enh	trans_enh
chr1	6527182	6580134	PLEKHG5	.	-	weak_trans_enh	poised	trans_K36me3	poised	weak_trans_enh	trans_K36me3	weak_trans_enh	poised	weak_trans_enh	weak_trans_enh	poised	weak_trans_enh	weak_trans_enh	poised	weak_trans_enh	poised	trans_K36me3	weak_trans_enh	poised	poised	poised	weak_trans_enh	weak_trans_enh	weak_trans_enh	weak_trans_enh	weak_trans_enh	trans_enh	trans_enh	bivalent	bivalent	bivalent	bivalent	poised	poised	bivalent	bivalent	poised	poised	poised	poised	poised	poised	poised	poised
chr1	6581407	6614573	NOL9	.	-	trans_K36me3	trans_K36me3	trans_K36me3	trans_K36me3	trans_K36me3	trans_enh	trans_K36me3	trans_K36me3	trans_K36me3	trans_K36me3	trans_K36me3	trans_K36me3	trans_enh	trans_K36me3	trans_K36me3	trans_K36me3	trans_K36me3	trans_K36me3	trans_K36me3	trans_K36me3	trans_K36me3	trans_K36me3	trans_enh	trans_K36me3	trans_enh	trans_enh	trans_enh	trans_enh	trans_K36me3	trans_K36me3	trans_enh	trans_enh	trans_enh	trans_enh	trans_K36me3	trans_K36me3	trans_enh	trans_enh	trans_enh	trans_enh	trans_enh	trans_enh	trans_enh	trans_enh
chr1	6615367	6639815	TAS1R1	.	+	bivalent	bivalent	trans_K36me3	trans_K36me3	bivalent	bivalent	trans_K36me3	bivalent	bivalent	weak_trans_enh	trans_K36me3	bivalent	bivalent	trans_K36me3	trans_K36me3	trans_K36me3	bivalent	bivalent	trans_K36me3	trans_K36me3	weak_trans_enh	trans_K36me3	weak_trans_enh	trans_K36me3	weak_trans_enh	trans_K36me3	weak_trans_enh	weak_trans_enh	weak_trans_enh	trans_K79me2	trans_K79me2	trans_K79me2	trans_K79me2	trans_K79me2	trans_K79me2	weak_trans_enh	weak_trans_enh	weak_trans_enh	weak_trans_enh	trans_K79me2	weak_trans_enh	trans_K79me2	trans_K79me2	trans_K79me2
chr1	6640054	6649340	ZBTB48	.	+	strong_trans	strong_trans	trans_K36me3	trans_K36me3	trans_enh	strong_trans_enh	strong_trans_enh	trans_K36me3	strong_trans_enh	trans_enh	trans_enh	strong_trans_enh	strong_trans_enh	trans_K36me3	trans_enh	trans_K36me3	trans_enh	strong_trans_enh	trans_K36me3	strong_trans_enh	trans_K36me3	strong_trans_enh	strong_trans_enh	strong_trans_enh	strong_trans_enh	strong_trans_enh	strong_trans_enh	trans_enh	strong_trans_enh	strong_trans_enh	strong_trans_enh	strong_trans_enh	strong_trans_enh	strong_trans_enh	strong_trans_enh	strong_trans_enh	strong_trans_enh	strong_trans_enh	strong_trans_enh	strong_trans_enh	strong_trans_enh	strong_trans_enh	strong_trans_enh	strong_trans_enh
chr1	6650784	6674667	KLHL21	.	-	strong_trans	strong_trans	strong_trans	strong_trans	strong_trans	strong_trans	strong_trans	strong_trans	strong_trans	strong_trans	strong_trans	strong_trans	strong_trans	strong_trans	strong_trans	strong_trans	strong_trans_enh	strong_trans	strong_trans	strong_trans	strong_trans	strong_trans_enh	strong_trans_enh	strong_trans	strong_trans_enh	strong_trans	strong_trans_enh	strong_trans	strong_trans_enh	strong_trans_enh	strong_trans	strong_trans	strong_trans	strong_trans_enh	strong_trans	strong_trans_enh	strong_trans_enh	strong_trans_enh	strong_trans_enh	strong_trans_enh	strong_trans_enh	strong_trans_enh	strong_trans_enh	strong_trans_enh
chr1	6673791	6684090	PHF13	.	+	strong_trans	strong_trans	strong_trans	strong_trans	strong_trans_enh	strong_trans	strong_trans	strong_trans	strong_trans	strong_trans	strong_trans	strong_trans	strong_trans	strong_trans	strong_trans	strong_trans	strong_trans	strong_trans	strong_trans	strong_trans	strong_trans	strong_trans	strong_trans_enh	strong_trans	strong_trans	strong_trans	strong_trans_enh	strong_trans	strong_trans	strong_trans	strong_trans	strong_trans	strong_trans	strong_trans	strong_trans	strong_trans	strong_trans	strong_trans	strong_trans	strong_trans	strong_trans	strong_trans	strong_trans	strong_trans
chr1	6684928	6695646	THAP3	.	+	strong_trans	strong_trans	strong_trans	strong_trans	strong_trans	strong_trans	strong_trans	strong_trans	strong_trans	strong_trans	strong_trans	strong_trans	strong_trans	strong_trans	strong_trans	strong_trans	strong_trans	strong_trans	strong_trans	strong_trans	strong_trans	strong_trans	strong_trans_enh	strong_trans	strong_trans	strong_trans	strong_trans_enh	strong_trans	strong_trans	strong_trans	strong_trans	strong_trans	strong_trans	strong_trans	strong_trans	strong_trans	strong_trans	strong_trans	strong_trans	strong_trans	strong_trans	strong_trans	strong_trans	strong_trans
chr1	6694228	6761984	DNAJC11	.	-	strong_trans	strong_trans	strong_trans	strong_trans	trans_cons	trans_cons	trans_K36me3	strong_trans	strong_trans	trans_K36me3	strong_trans	strong_trans	strong_trans	strong_trans	strong_trans	strong_trans	trans_cons	strong_trans	strong_trans	strong_trans	strong_trans	trans_K36me3	trans_cons	trans_cons	trans_cons	trans_cons	strong_trans	trans_cons	trans_K36me3	trans_K36me3	strong_trans	trans_cons	trans_cons	trans_cons	strong_trans	strong_trans	trans_cons	trans_cons	trans_cons	trans_cons	trans_cons	trans_cons	trans_cons	trans_cons
chr1	6845514	7829766	CAMTA1	.	+	trans_cons	trans_K79me2	trans_K79me2	trans_K79me2	trans_K79me2	poised	poised	poised	trans_K79me2	trans_K79me2	trans_K79me2	weak_trans_enh	trans_cons	trans_K79me2	trans_K79me2	trans_K79me2	poised	poised	trans_K79me2	trans_cons	poised	poised	trans_K79me2	trans_K79me2	poised	trans_K79me2	trans_cons	trans_cons	trans_K79me2	trans_cons	trans_cons	trans_K79me2	trans_cons	trans_K79me2	trans_cons	trans_cons	trans_cons	trans_cons	trans_cons	trans_cons	trans_cons	trans_cons	trans_cons	trans_cons
chr1	7831356	7841492	VAMP3	.	+	strong_trans	strong_trans	strong_trans	trans_K36me3	trans_enh	strong_trans	trans_K36me3	trans_K36me3	strong_trans	strong_trans	strong_trans	strong_trans	strong_trans	strong_trans	strong_trans	strong_trans	strong_trans	strong_trans	trans_K36me3	strong_trans	trans_K36me3	trans_K36me3	strong_trans	trans_K36me3	strong_trans	strong_trans	strong_trans	strong_trans	trans_enh	strong_trans_enh	strong_trans	trans_enh	trans_enh	trans_enh	strong_trans	strong_trans	trans_enh	trans_enh	strong_trans	trans_enh	strong_trans	trans_enh	strong_trans	strong_trans
chr1	7844351	7905237	PER3	.	+	trans_K36me3	trans_K36me3	znf	trans_K36me3	trans_K36me3	trans_K36me3	znf	trans_K36me3	znf	znf	trans_K36me3	trans_K36me3	trans_K36me3	znf	znf	znf	trans_K36me3	trans_K36me3	znf	znf	znf	znf	trans_K36me3	znf	trans_K36me3	trans_K36me3	trans_K36me3	trans_K36me3	znf	znf	znf	trans_K36me3	znf	trans_K36me3	znf	znf	trans_K36me3	trans_K36me3	trans_K36me3	trans_K36me3	trans_K36me3	trans_K36me3	trans_K36me3	trans_K36me3
chr1	7903143	7913572	UTS2	.	-	poised	poised	poised	poised	poised	trans_K79me2	quiescent	poised	bivalent	poised	poised	bivalent	bivalent	poised	poised	poised	poised	bivalent	poised	poised	poised	quiescent	trans_K36me3	quiescent	poised	weak_trans_enh	trans_K36me3	poised	quiescent	quiescent	quiescent	poised	quiescent	poised	quiescent	quiescent	trans_K36me3	trans_K79me2	trans_K79me2	trans_K36me3	trans_K36me3	trans_K79me2	trans_K79me2	trans_K79me2
chr1	7975931	8003225	TNFRSF9	.	-	bivalent	bivalent	bivalent	bivalent	bivalent	bivalent	bivalent	bivalent	bivalent	bivalent	bivalent	bivalent	bivalent	bivalent	bivalent	bivalent	bivalent	bivalent	bivalent	bivalent	bivalent	bivalent	bivalent	bivalent	bivalent	bivalent	bivalent	bivalent	weak_trans_enh	weak_trans_enh	poised	poised	poised	poised	poised	poised	poised	poised	poised	poised	weak_trans_enh	weak_trans_enh	poised	poised
chr1	8014351	8045565	PARK7	.	+	strong_trans	trans_K36me3	trans_K36me3	trans_K36me3	strong_trans	strong_trans	trans_K36me3	trans_K36me3	strong_trans	strong_trans	strong_trans	strong_trans	strong_trans	strong_trans	trans_K36me3	strong_trans	strong_trans	trans_K36me3	trans_K36me3	strong_trans	trans_K36me3	trans_K36me3	strong_trans	trans_K36me3	strong_trans	strong_trans	strong_trans	strong_trans	strong_trans	strong_trans	strong_trans	strong_trans	strong_trans	strong_trans_enh	strong_trans	strong_trans	trans_enh	trans_enh	strong_trans_enh	trans_enh	strong_trans_enh	trans_enh	strong_trans_enh	strong_trans_enh
chr1	8064464	8086369	ERRFI1	.	-	strong_trans_enh	trans_enh	trans_enh	trans_cons	trans_cons	strong_trans_enh	trans_cons	strong_trans_enh	trans_cons	trans_cons	strong_trans_enh	strong_trans_enh	strong_trans_enh	trans_cons	trans_cons	trans_cons	strong_trans_enh	trans_cons	trans_cons	trans_cons	trans_cons	trans_enh	strong_trans_enh	trans_cons	strong_trans_enh	strong_trans_enh	strong_trans_enh	strong_trans_enh	trans_K79me2	bivalent	trans_K79me2	trans_K79me2	trans_K79me2	trans_K79me2	trans_K79me2	bivalent	trans_K79me2	trans_K79me2	trans_K79me2	trans_K79me2	trans_K79me2	trans_K79me2	trans_K79me2	trans_K79me2
chr1	8378174	8404227	SLC45A1	.	+	bivalent	bivalent	bivalent	bivalent	poised	poised	bivalent	bivalent	bivalent	bivalent	bivalent	bivalent	bivalent	bivalent	bivalent	bivalent	poised	bivalent	bivalent	bivalent	bivalent	poised	poised	bivalent	poised	poised	poised	poised	bivalent	bivalent	bivalent	bivalent	bivalent	bivalent	bivalent	bivalent	poised	bivalent	poised	poised	poised	poised	poised	bivalent
chr1	8412457	8908980	RERE	.	-	trans_cons	trans_K79me2	trans_K79me2	trans_enh	trans_K79me2	trans_cons	trans_K79me2	trans_K79me2	trans_cons	trans_cons	trans_cons	trans_enh	trans_cons	trans_cons	trans_cons	trans_cons	trans_cons	trans_enh	trans_cons	trans_cons	trans_K79me2	trans_K79me2	weak_trans_enh	trans_K79me2	weak_trans_enh	trans_K79me2	trans_K79me2	trans_cons	weak_trans_enh	weak_trans_enh	trans_cons	trans_cons	trans_K79me2	trans_K79me2	trans_cons	weak_trans_enh	trans_K79me2	trans_K79me2	trans_K79me2	trans_K79me2	trans_K79me2	trans_K79me2	trans_K79me2	trans_K79me2
chr1	8921059	8939249	ENO1	.	-	strong_trans_enh	strong_trans_enh	strong_trans_enh	strong_trans_enh	strong_trans_enh	strong_trans_enh	strong_trans_enh	strong_trans_enh	strong_trans_enh	strong_trans_enh	strong_trans_enh	strong_trans_enh	strong_trans_enh	strong_trans_enh	strong_trans_enh	strong_trans_enh	strong_trans_enh	strong_trans_enh	strong_trans_enh	strong_trans_enh	strong_trans_enh	strong_trans_enh	strong_trans_enh	strong_trans_enh	strong_trans_enh	strong_trans_enh	strong_trans_enh	strong_trans_enh	strong_trans_enh	strong_trans_enh	strong_trans_enh	strong_trans_enh	strong_trans_enh	strong_trans_enh	strong_trans_enh	strong_trans_enh	strong_trans_enh	strong_trans_enh	strong_trans_enh	strong_trans_enh	strong_trans_enh	strong_trans_enh	strong_trans_enh	strong_trans_enh
chr1	9005926	9035151	CA6	.	+	poised	poised	poised	poised	poised	poised	poised	poised	poised	poised	poised	poised	poised	poised	poised	poised	bivalent	poised	poised	poised	poised	poised	bivalent	poised	bivalent	bivalent	poised	poised	poised	poised	poised	poised	weak_trans_enh	weak_trans_enh	poised	poised	weak_trans_enh	weak_trans_enh	weak_trans_enh	weak_trans_enh	weak_trans_enh	weak_trans_enh	weak_trans_enh	weak_trans_enh
chr1	9063032	9086482	SLC2A7	.	-	poised	poised	poised	poised	poised	poised	poised	poised	poised	poised	poised	poised	poised	poised	poised	poised	bivalent	poised	poised	poised	poised	poised	poised	poised	poised	poised	poised	quiescent	weak_trans_enh	poised	poised	poised	poised	poised	poised	poised	poised	poised	poised	poised	poised	poised	poised	poised
chr1	9095165	9148537	SLC2A5	.	-	poised	poised	poised	poised	poised	poised	poised	poised	poised	poised	poised	poised	poised	poised	poised	poised	poised	poised	poised	poised	poised	poised	weak_trans_enh	poised	weak_trans_enh	weak_trans_enh	poised	poised	weak_trans_enh	weak_trans_enh	weak_trans_enh	weak_trans_enh	poised	poised	weak_trans_enh	weak_trans_enh	poised	poised	poised	poised	poised	poised	poised	poised
chr1	9160364	9189161	GPR157	.	-	poised	bivalent	poised	bivalent	weak_trans_enh	weak_trans_enh	poised	poised	bivalent	bivalent	bivalent	poised	poised	bivalent	poised	bivalent	poised	poised	poised	poised	bivalent	weak_trans_enh	weak_trans_enh	poised	weak_trans_enh	poised	trans_K79me2	weak_trans_enh	weak_trans_enh	weak_trans_enh	weak_trans_enh	weak_trans_enh	poised	weak_trans_enh	poised	poised	weak_trans_enh	weak_trans_enh	weak_trans_enh	weak_trans_enh	weak_trans_enh	weak_trans_enh	weak_trans_enh	weak_trans_enh
chr1	9294833	9331396	H6PD	.	+	weak_trans_enh	weak_trans_enh	weak_trans_enh	weak_trans_enh	trans_enh	trans_enh	weak_trans_enh	weak_trans_enh	weak_trans_enh	weak_trans_enh	weak_trans_enh	weak_trans_enh	trans_enh	weak_trans_enh	weak_trans_enh	weak_trans_enh	trans_enh	weak_trans_enh	weak_trans_enh	weak_trans_enh	weak_trans_enh	trans_enh	trans_enh	weak_trans_enh	trans_enh	trans_enh	trans_enh	weak_trans_enh	trans_enh	strong_trans_enh	trans_enh	trans_cons	trans_cons	trans_enh	trans_enh	trans_enh	trans_enh	trans_enh	trans_cons	trans_enh	trans_cons	trans_enh	trans_enh	trans_enh
chr1	9352953	9429591	SPSB1	.	+	trans_cons	trans_cons	trans_K79me2	trans_K79me2	strong_trans_enh	strong_trans_enh	trans_cons	trans_K79me2	trans_K79me2	trans_K79me2	trans_cons	trans_cons	trans_cons	trans_cons	trans_cons	trans_cons	trans_cons	trans_cons	trans_cons	trans_cons	trans_cons	trans_cons	strong_trans_enh	trans_cons	trans_cons	trans_cons	strong_trans_enh	trans_cons	trans_K79me2	trans_cons	trans_cons	trans_cons	trans_cons	trans_cons	trans_cons	trans_cons	trans_cons	trans_cons	trans_cons	trans_cons	trans_cons	trans_cons	trans_cons	trans_cons
chr1	9599524	9645231	SLC25A33	.	+	trans_cons	trans_cons	trans_cons	trans_cons	trans_K79me2	trans_K79me2	trans_cons	trans_cons	trans_cons	trans_cons	trans_cons	trans_cons	trans_cons	trans_cons	trans_cons	trans_cons	trans_K79me2	trans_cons	trans_cons	trans_cons	trans_cons	trans_cons	trans_cons	trans_cons	trans_cons	trans_cons	trans_cons	trans_cons	trans_cons	trans_cons	trans_cons	trans_cons	trans_cons	trans_cons	trans_cons	trans_cons	trans_K79me2	trans_cons	trans_cons	trans_cons	trans_cons	trans_cons	trans_cons	trans_K79me2
chr1	9648969	9674935	TMEM201	.	+	strong_trans	strong_trans	strong_trans	strong_trans	strong_trans	strong_trans	trans_cons	strong_trans	strong_trans	strong_trans	trans_cons	strong_trans	strong_trans	strong_trans	trans_cons	strong_trans	strong_trans	strong_trans	strong_trans	strong_trans	strong_trans	strong_trans	strong_trans	strong_trans	trans_cons	trans_cons	strong_trans	strong_trans	strong_trans	strong_trans	strong_trans	trans_cons	strong_trans	strong_trans	strong_trans	strong_trans	trans_cons	trans_cons	trans_cons	trans_cons	trans_cons	trans_cons	trans_cons	trans_cons
chr1	9689947	9789172	PIK3CD	.	+	weak_trans_enh	trans_K36me3	trans_K36me3	bivalent	trans_K36me3	trans_K36me3	trans_K36me3	trans_K36me3	trans_K36me3	trans_K36me3	bivalent	trans_K36me3	trans_K36me3	trans_K36me3	weak_trans_enh	trans_K36me3	trans_K36me3	weak_trans_enh	trans_K36me3	trans_K36me3	poised	weak_trans_enh	trans_K36me3	weak_trans_enh	trans_K36me3	trans_K36me3	trans_K36me3	weak_trans_enh	strong_trans_enh	strong_trans_enh	strong_trans_enh	strong_trans_enh	strong_trans_enh	strong_trans_enh	strong_trans_enh	strong_trans_enh	strong_trans_enh	strong_trans_enh	strong_trans_enh	strong_trans_enh	strong_trans_enh	strong_trans_enh	strong_trans_enh	strong_trans_enh
chr1	9788984	9884042	CLSTN1	.	-	trans_cons	trans_cons	trans_cons	trans_cons	trans_cons	trans_cons	trans_cons	trans_cons	trans_cons	trans_cons	trans_cons	trans_cons	trans_cons	trans_cons	trans_cons	trans_cons	trans_cons	trans_cons	trans_cons	trans_cons	trans_cons	trans_cons	trans_cons	trans_cons	trans_cons	trans_cons	trans_cons	trans_cons	trans_cons	trans_cons	trans_cons	trans_cons	trans_cons	trans_cons	trans_cons	trans_cons	trans_cons	trans_cons	trans_cons	trans_cons	strong_trans_enh	trans_cons	strong_trans_enh	trans_cons
chr1	9908334	9970394	CTNNBIP1	.	-	weak_trans_enh	weak_trans_enh	weak_trans_enh	weak_trans_enh	weak_trans_enh	weak_trans_enh	weak_trans_enh	weak_trans_enh	weak_trans_enh	weak_trans_enh	weak_trans_enh	weak_trans_enh	weak_trans_enh	weak_trans_enh	weak_trans_enh	weak_trans_enh	weak_trans_enh	weak_trans_enh	weak_trans_enh	weak_trans_enh	weak_trans_enh	weak_trans_enh	weak_trans_enh	weak_trans_enh	weak_trans_enh	weak_trans_enh	trans_enh	trans_enh	weak_trans_enh	weak_trans_enh	weak_trans_enh	weak_trans_enh	weak_trans_enh	weak_trans_enh	weak_trans_enh	trans_enh	weak_trans_enh	weak_trans_enh	weak_trans_enh	weak_trans_enh	weak_trans_enh	weak_trans_enh	weak_trans_enh	weak_trans_enh
chr1	9982171	10003465	LZIC	.	-	weak_trans_enh	weak_trans_enh	weak_trans_enh	weak_trans_enh	trans_K36me3	trans_K79me2	weak_trans_enh	weak_trans_enh	weak_trans_enh	weak_trans_enh	weak_trans_enh	trans_enh	weak_trans_enh	weak_trans_enh	weak_trans_enh	weak_trans_enh	trans_K79me2	weak_trans_enh	weak_trans_enh	weak_trans_enh	weak_trans_enh	weak_trans_enh	trans_K36me3	weak_trans_enh	trans_K36me3	trans_K36me3	trans_K36me3	trans_K36me3	trans_K36me3	trans_K36me3	trans_K36me3	trans_K36me3	trans_K36me3	trans_K36me3	trans_K36me3	trans_K36me3	trans_enh	trans_K36me3	trans_enh	trans_K36me3	trans_K36me3	trans_K36me3	trans_K36me3	trans_K36me3
chr1	10003486	10045559	NMNAT1	.	+	poised	poised	poised	poised	trans_K36me3	trans_K36me3	weak_trans_enh	poised	trans_K79me2	trans_K79me2	weak_trans_enh	weak_trans_enh	weak_trans_enh	poised	poised	poised	trans_K36me3	poised	poised	poised	poised	poised	trans_K36me3	poised	trans_K36me3	trans_K36me3	trans_K36me3	trans_K36me3	trans_enh	trans_enh	trans_K36me3	trans_K36me3	trans_K36me3	trans_K36me3	trans_K36me3	trans_K36me3	trans_K36me3	trans_K36me3	trans_K36me3	weak_trans_enh	trans_K36me3	trans_K36me3	trans_K36me3	trans_K36me3
chr1	10057264	10076079	RBP7	.	+	bivalent	bivalent	bivalent	bivalent	bivalent	bivalent	bivalent	bivalent	bivalent	bivalent	bivalent	bivalent	bivalent	bivalent	bivalent	bivalent	bivalent	bivalent	bivalent	bivalent	bivalent	bivalent	bivalent	bivalent	bivalent	bivalent	bivalent	bivalent	bivalent	bivalent	bivalent	bivalent	bivalent	bivalent	bivalent	bivalent	bivalent	bivalent	bivalent	bivalent	bivalent	bivalent	bivalent	bivalent
chr1	10092890	10241297	UBE4B	.	+	trans_cons	trans_cons	trans_cons	trans_cons	trans_cons	trans_cons	trans_cons	trans_cons	trans_cons	trans_cons	trans_cons	trans_cons	trans_cons	trans_cons	trans_cons	trans_cons	trans_cons	trans_cons	trans_cons	trans_cons	trans_cons	trans_cons	trans_cons	trans_cons	trans_cons	trans_cons	trans_cons	trans_cons	strong_trans	strong_trans	strong_trans	strong_trans	strong_trans	strong_trans	strong_trans	strong_trans	trans_cons	trans_cons	strong_trans	trans_cons	trans_cons	trans_cons	trans_cons	trans_cons
chr1	10270628	10441661	KIF1B	.	+	trans_cons	trans_cons	trans_cons	strong_trans	trans_cons	trans_cons	trans_cons	trans_cons	strong_trans	strong_trans	trans_cons	strong_trans	trans_cons	trans_cons	trans_cons	trans_cons	trans_cons	trans_cons	trans_cons	trans_cons	trans_cons	trans_cons	trans_cons	trans_cons	trans_cons	trans_cons	trans_cons	trans_cons	trans_cons	trans_cons	trans_cons	trans_cons	trans_cons	trans_cons	trans_cons	trans_cons	trans_cons	trans_cons	trans_cons	trans_cons	trans_cons	trans_cons	trans_cons	trans_cons
chr1	10458649	10480568	PGD	.	+	strong_trans_enh	trans_K36me3	trans_K36me3	strong_trans	strong_trans	trans_enh	strong_trans	trans_K36me3	strong_trans	strong_trans_enh	strong_trans	strong_trans_enh	strong_trans_enh	strong_trans_enh	strong_trans	strong_trans_enh	trans_enh	strong_trans_enh	strong_trans	strong_trans	trans_K36me3	strong_trans	strong_trans_enh	strong_trans	trans_enh	trans_enh	strong_trans	trans_enh	strong_trans_enh	strong_trans_enh	strong_trans_enh	strong_trans	trans_enh	strong_trans	strong_trans_enh	strong_trans_enh	trans_enh	strong_trans	strong_trans	strong_trans	strong_trans	strong_trans	strong_trans	strong_trans
chr1	10490159	10512210	CENPS-CORT	.	+	weak_trans_enh	poised	poised	poised	poised	weak_trans_enh	poised	poised	weak_trans_enh	weak_trans_enh	poised	weak_trans_enh	poised	poised	poised	poised	poised	poised	poised	poised	poised	poised	weak_trans_enh	poised	weak_trans_enh	poised	weak_trans_enh	poised	poised	poised	poised	poised	poised	poised	weak_trans_enh	weak_trans_enh	poised	poised	poised	poised	poised	poised	poised	poised
chr1	10490490	10502865	CENPS	.	+	trans_K79me2	poised	poised	trans_K79me2	poised	weak_trans_enh	weak_trans_enh	weak_trans_enh	trans_K79me2	trans_K79me2	trans_K79me2	trans_K79me2	trans_K79me2	poised	trans_K79me2	poised	weak_trans_enh	poised	poised	trans_K79me2	poised	trans_K36me3	trans_K79me2	poised	trans_K79me2	poised	weak_trans_enh	poised	weak_trans_enh	weak_trans_enh	weak_trans_enh	poised	poised	poised	trans_K36me3	weak_trans_enh	weak_trans_enh	poised	poised	poised	weak_trans_enh	weak_trans_enh	weak_trans_enh	weak_trans_enh
chr1	10510088	10512055	CORT	.	+	poised	poised	poised	poised	poised	znf	poised	poised	poised	poised	poised	weak_trans_enh	poised	poised	poised	poised	poised	poised	poised	poised	poised	poised	poised	poised	weak_trans_enh	poised	poised	poised	bivalent	bivalent	poised	poised	bivalent	quiescent	poised	poised	quiescent	quiescent	poised	quiescent	quiescent	poised	quiescent	quiescent
chr1	10516579	10532586	DFFA	.	-	trans_K36me3	trans_K36me3	trans_K36me3	trans_K36me3	trans_K36me3	trans_K36me3	trans_K36me3	trans_K36me3	trans_K36me3	trans_K36me3	trans_K36me3	trans_K36me3	trans_K36me3	trans_K36me3	trans_K36me3	trans_K36me3	trans_K36me3	trans_K36me3	trans_K36me3	trans_K36me3	trans_K36me3	trans_K36me3	trans_K36me3	trans_K36me3	trans_K36me3	trans_K36me3	trans_K36me3	trans_K36me3	trans_K36me3	trans_K36me3	trans_K36me3	trans_K36me3	trans_K36me3	trans_K36me3	trans_K36me3	trans_K36me3	trans_K36me3	trans_K36me3	trans_K36me3	trans_K36me3	trans_K36me3	trans_K36me3	trans_K36me3	trans_K36me3
chr1	10532345	10690815	PEX14	.	+	trans_K79me2	trans_K79me2	trans_K79me2	trans_K79me2	trans_K79me2	trans_K79me2	trans_K79me2	trans_K79me2	trans_K79me2	trans_K79me2	trans_K79me2	trans_K79me2	trans_K79me2	trans_K79me2	weak_trans_enh	trans_K79me2	trans_K79me2	weak_trans_enh	trans_K79me2	weak_trans_enh	trans_K79me2	trans_K79me2	trans_K79me2	trans_K79me2	trans_K79me2	trans_K79me2	trans_cons	trans_K79me2	trans_K79me2	trans_K79me2	trans_cons	trans_K79me2	trans_K79me2	trans_cons	trans_cons	trans_cons	trans_K79me2	trans_K79me2	trans_cons	trans_cons	trans_K79me2	trans_cons	trans_K79me2	trans_cons
chr1	10696661	10856707	CASZ1	.	-	poised	poised	poised	poised	bivalent	bivalent	poised	poised	poised	poised	poised	poised	poised	poised	poised	poised	bivalent	poised	poised	poised	poised	poised	bivalent	poised	bivalent	bivalent	weak_trans_enh	poised	bivalent	bivalent	bivalent	bivalent	bivalent	bivalent	bivalent	bivalent	bivalent	bivalent	bivalent	bivalent	bivalent	bivalent	bivalent	bivalent
chr1	11006528	11042133	C1orf127	.	-	poised	poised	poised	poised	poised	bivalent	poised	poised	poised	poised	poised	poised	poised	poised	poised	poised	bivalent	poised	poised	poised	poised	poised	bivalent	poised	poised	bivalent	poised	poised	poised	poised	poised	poised	poised	poised	poised	poised	poised	poised	poised	poised	poised	bivalent	poised	poised
chr1	11072401	11090585	TARDBP	.	+	strong_trans_enh	strong_trans_enh	strong_trans	strong_trans	strong_trans	strong_trans	strong_trans	strong_trans	strong_trans	strong_trans_enh	strong_trans_enh	strong_trans	strong_trans_enh	strong_trans_enh	strong_trans_enh	strong_trans_enh	strong_trans	strong_trans_enh	strong_trans	strong_trans_enh	strong_trans	strong_trans	strong_trans_enh	strong_trans	strong_trans_enh	strong_trans_enh	strong_trans_enh	strong_trans_enh	strong_trans	strong_trans_enh	strong_trans_enh	strong_trans_enh	strong_trans_enh	strong_trans_enh	strong_trans_enh	strong_trans_enh	strong_trans_enh	strong_trans_enh	strong_trans_enh	strong_trans_enh	strong_trans_enh	strong_trans_enh	strong_trans_enh	strong_trans_enh
chr1	11082066	11107296	MASP2	.	-	trans_K36me3	trans_K36me3	trans_K36me3	trans_K36me3	trans_K36me3	trans_K36me3	trans_K36me3	trans_K36me3	trans_K36me3	trans_K36me3	trans_K36me3	trans_K36me3	trans_K36me3	trans_K36me3	trans_K36me3	trans_K36me3	trans_K36me3	trans_K36me3	trans_K36me3	trans_K36me3	trans_K36me3	trans_K36me3	trans_enh	trans_K36me3	trans_K36me3	trans_K36me3	trans_cons	trans_cons	trans_K36me3	trans_K36me3	trans_K36me3	trans_K36me3	trans_K36me3	trans_K36me3	trans_K36me3	trans_K36me3	trans_K36me3	trans_K36me3	trans_K36me3	trans_K36me3	trans_K36me3	trans_K36me3	trans_K36me3	trans_K36me3
chr1	11114641	11120077	SRM	.	-	trans_enh	trans_K36me3	trans_enh	trans_K36me3	strong_trans	strong_trans	trans_enh	trans_enh	strong_trans	strong_trans	trans_enh	trans_enh	strong_trans	trans_enh	trans_enh	trans_enh	trans_enh	trans_enh	strong_trans	strong_trans	trans_enh	trans_enh	strong_trans	trans_enh	trans_enh	strong_trans	strong_trans	strong_trans	trans_enh	trans_enh	trans_enh	trans_enh	trans_enh	trans_enh	trans_enh	trans_enh	trans_enh	trans_enh	trans_enh	trans_enh	trans_enh	trans_enh	trans_enh	trans_enh
chr1	11126675	11159926	EXOSC10	.	-	trans_K36me3	trans_K36me3	trans_K36me3	trans_K36me3	trans_K36me3	trans_K36me3	trans_K36me3	trans_K36me3	trans_K36me3	trans_K36me3	trans_K36me3	trans_K36me3	trans_K36me3	trans_K36me3	trans_K36me3	trans_K36me3	trans_K36me3	trans_K36me3	trans_K36me3	trans_K36me3	trans_K36me3	trans_K36me3	trans_K36me3	trans_K36me3	trans_K36me3	trans_K36me3	trans_K36me3	trans_K36me3	trans_K36me3	trans_K36me3	trans_K36me3	trans_K36me3	trans_K36me3	trans_K36me3	trans_K36me3	trans_K36me3	trans_K36me3	trans_K36me3	trans_K36me3	trans_K36me3	trans_K36me3	trans_K36me3	trans_K36me3	trans_K36me3
chr1	11166592	11322613	MTOR	.	-	trans_K36me3	trans_K36me3	trans_K36me3	trans_K36me3	trans_K36me3	trans_K36me3	trans_K36me3	trans_K36me3	trans_K36me3	trans_K36me3	trans_K36me3	trans_K36me3	trans_K36me3	trans_K36me3	trans_K36me3	trans_K36me3	trans_K36me3	trans_K36me3	trans_K36me3	trans_K36me3	trans_K36me3	trans_K36me3	trans_enh	trans_K36me3	trans_K36me3	trans_enh	trans_enh	trans_K36me3	trans_K36me3	trans_K36me3	trans_K36me3	trans_K36me3	trans_K36me3	trans_K36me3	trans_K36me3	trans_K36me3	trans_K36me3	trans_K36me3	trans_K36me3	trans_K36me3	trans_K36me3	trans_K36me3	trans_K36me3	trans_K36me3
chr1	11249412	11256038	ANGPTL7	.	+	trans_K36me3	strong_trans	strong_trans	strong_trans	strong_trans	trans_K36me3	trans_enh	strong_trans	trans_K36me3	trans_K36me3	trans_enh	trans_enh	trans_enh	strong_trans	strong_trans	strong_trans	strong_trans	strong_trans	trans_K36me3	strong_trans	strong_trans	strong_trans	trans_enh	trans_K36me3	trans_enh	trans_enh	trans_enh	trans_K36me3	trans_K36me3	trans_K36me3	trans_K36me3	trans_K36me3	strong_trans	strong_trans	trans_K36me3	strong_trans	trans_K36me3	trans_K36me3	trans_K36me3	trans_K36me3	trans_K36me3	trans_K36me3	trans_K36me3	trans_K36me3
chr1	11333255	11356106	UBIAD1	.	+	trans_enh	trans_enh	trans_enh	trans_enh	trans_enh	trans_enh	weak_trans_enh	trans_enh	trans_enh	trans_enh	trans_enh	trans_enh	trans_enh	trans_enh	trans_enh	trans_enh	weak_trans_enh	trans_enh	trans_enh	trans_enh	weak_trans_enh	trans_enh	weak_trans_enh	trans_enh	weak_trans_enh	weak_trans_enh	trans_enh	weak_trans_enh	trans_enh	trans_enh	trans_enh	trans_enh	trans_enh	trans_enh	trans_enh	trans_enh	trans_enh	trans_enh	trans_enh	trans_enh	trans_enh	trans_enh	trans_enh	trans_enh
chr1	11539212	11597608	DISP3	.	+	znf	znf	znf	znf	bivalent	bivalent	znf	znf	znf	znf	znf	znf	bivalent	znf	znf	znf	bivalent	znf	znf	znf	znf	znf	bivalent	znf	bivalent	bivalent	bivalent	bivalent	bivalent	bivalent	bivalent	bivalent	bivalent	bivalent	bivalent	bivalent	bivalent	bivalent	bivalent	bivalent	bivalent	bivalent	bivalent	bivalent
chr1	11697075	11715842	FBXO2	.	-	bivalent	bivalent	bivalent	bivalent	bivalent	bivalent	bivalent	bivalent	bivalent	bivalent	bivalent	bivalent	bivalent	bivalent	bivalent	bivalent	bivalent	bivalent	bivalent	bivalent	bivalent	bivalent	bivalent	bivalent	bivalent	bivalent	weak_trans_enh	poised	bivalent	bivalent	bivalent	poised	poised	weak_trans_enh	bivalent	bivalent	weak_trans_enh	trans_K36me3	weak_trans_enh	trans_K36me3	weak_trans_enh	weak_trans_enh	weak_trans_enh	weak_trans_enh
chr1	11714432	11723384	FBXO44	.	+	trans_K36me3	trans_K36me3	trans_K36me3	trans_K36me3	trans_K36me3	trans_K36me3	trans_K36me3	trans_K36me3	bivalent	bivalent	bivalent	trans_K36me3	poised	trans_K36me3	trans_K36me3	trans_K36me3	trans_K36me3	trans_K36me3	trans_K36me3	trans_K36me3	trans_K36me3	trans_K36me3	poised	trans_K36me3	poised	poised	trans_enh	trans_K36me3	bivalent	poised	trans_K36me3	trans_K36me3	trans_K36me3	trans_K36me3	poised	poised	trans_K36me3	trans_K36me3	trans_K36me3	trans_K36me3	trans_K36me3	trans_K36me3	weak_trans_enh	trans_K36me3
chr1	11718975	11751868	MAD2L2	.	-	trans_enh	trans_K36me3	trans_enh	trans_K36me3	trans_K36me3	trans_K36me3	trans_K36me3	trans_enh	trans_enh	trans_enh	trans_K36me3	trans_K36me3	trans_K36me3	trans_enh	trans_enh	trans_enh	trans_K36me3	trans_enh	trans_enh	trans_enh	trans_enh	trans_enh	trans_K36me3	trans_enh	trans_K36me3	trans_K36me3	trans_K36me3	trans_K36me3	trans_K36me3	trans_K36me3	trans_K36me3	trans_K36me3	trans_K36me3	trans_K36me3	trans_K36me3	trans_K36me3	trans_K36me3	trans_K36me3	trans_K36me3	trans_K36me3	trans_K36me3	trans_K36me3	trans_K36me3	trans_K36me3
chr1	11724257	11734411	FBXO6	.	+	trans_K36me3	trans_K36me3	trans_K36me3	trans_K36me3	trans_K36me3	trans_K36me3	trans_K36me3	trans_K36me3	trans_K36me3	trans_K36me3	trans_K36me3	trans_K36me3	trans_K36me3	trans_K36me3	trans_K36me3	trans_K36me3	trans_K36me3	trans_K36me3	trans_K36me3	trans_K36me3	trans_K36me3	trans_K36me3	trans_K36me3	trans_K36me3	trans_K36me3	trans_K36me3	trans_K36me3	trans_K36me3	trans_enh	trans_enh	trans_K36me3	trans_K36me3	trans_K36me3	trans_K36me3	trans_K36me3	trans_K36me3	trans_K36me3	trans_K36me3	trans_K36me3	trans_K36me3	trans_K36me3	trans_K36me3	trans_K36me3	trans_K36me3
chr1	11751767	11785914	DRAXIN	.	+	weak_trans_enh	weak_trans_enh	weak_trans_enh	weak_trans_enh	bivalent	bivalent	poised	weak_trans_enh	weak_trans_enh	weak_trans_enh	weak_trans_enh	weak_trans_enh	poised	weak_trans_enh	weak_trans_enh	weak_trans_enh	bivalent	weak_trans_enh	weak_trans_enh	weak_trans_enh	weak_trans_enh	poised	bivalent	weak_trans_enh	bivalent	bivalent	bivalent	bivalent	bivalent	bivalent	bivalent	bivalent	poised	bivalent	bivalent	bivalent	bivalent	bivalent	bivalent	bivalent	bivalent	bivalent	bivalent	bivalent
chr1	11796141	11814859	AGTRAP	.	+	trans_K36me3	trans_K36me3	trans_K36me3	trans_K36me3	trans_K36me3	trans_K36me3	weak_trans_enh	trans_K36me3	weak_trans_enh	trans_K36me3	weak_trans_enh	trans_enh	trans_K36me3	trans_K36me3	trans_K36me3	trans_K36me3	trans_K36me3	trans_K36me3	trans_K36me3	trans_K36me3	trans_K36me3	trans_enh	trans_K36me3	trans_K36me3	trans_K36me3	trans_K36me3	trans_enh	trans_enh	strong_trans_enh	strong_trans_enh	trans_enh	trans_enh	trans_enh	trans_enh	trans_enh	trans_enh	trans_enh	trans_enh	trans_enh	trans_enh	trans_enh	trans_enh	trans_enh	trans_enh
chr1	11821844	11849642	C1orf167	.	+	bivalent	bivalent	bivalent	poised	weak_trans_enh	weak_trans_enh	poised	bivalent	poised	bivalent	bivalent	poised	poised	bivalent	bivalent	bivalent	weak_trans_enh	bivalent	bivalent	bivalent	bivalent	poised	weak_trans_enh	poised	weak_trans_enh	poised	weak_trans_enh	poised	weak_trans_enh	weak_trans_enh	weak_trans_enh	weak_trans_enh	poised	weak_trans_enh	weak_trans_enh	weak_trans_enh	poised	trans_K36me3	trans_K36me3	trans_K36me3	trans_K36me3	trans_K36me3	trans_K36me3	trans_K36me3
chr1	11845780	11866512	MTHFR	.	-	trans_enh	trans_K36me3	trans_enh	trans_enh	trans_enh	trans_enh	trans_enh	trans_enh	trans_enh	trans_enh	trans_enh	trans_enh	trans_enh	trans_enh	trans_enh	trans_enh	trans_enh	trans_enh	trans_enh	trans_enh	trans_K36me3	trans_enh	trans_enh	trans_enh	trans_enh	trans_enh	trans_enh	trans_enh	trans_enh	trans_enh	trans_enh	trans_enh	trans_enh	trans_enh	trans_enh	trans_enh	trans_enh	trans_enh	trans_enh	trans_enh	trans_enh	trans_K36me3	trans_enh	trans_enh
chr1	11866153	11908136	CLCN6	.	+	strong_trans	trans_K36me3	strong_trans	trans_K36me3	strong_trans	strong_trans	strong_trans	strong_trans	strong_trans	strong_trans	strong_trans	strong_trans	strong_trans_enh	strong_trans	strong_trans	strong_trans	strong_trans	strong_trans	strong_trans	strong_trans	trans_K36me3	trans_K36me3	strong_trans	strong_trans	strong_trans	strong_trans	strong_trans	strong_trans	trans_enh	trans_enh	trans_enh	strong_trans	strong_trans	strong_trans	trans_enh	strong_trans_enh	strong_trans	strong_trans	strong_trans	strong_trans	strong_trans	strong_trans	strong_trans	strong_trans
chr1	11905766	11908402	NPPA	.	-	trans_K36me3	trans_K36me3	trans_K36me3	trans_K36me3	trans_K36me3	trans_K36me3	trans_K36me3	trans_K36me3	trans_K36me3	trans_K36me3	trans_K36me3	trans_K36me3	trans_K36me3	trans_K36me3	trans_K36me3	trans_K36me3	trans_K36me3	trans_K36me3	trans_K36me3	trans_K36me3	trans_K36me3	trans_K36me3	trans_K36me3	trans_K36me3	trans_K36me3	trans_K36me3	trans_K36me3	trans_K36me3	trans_enh	trans_enh	trans_enh	trans_K36me3	trans_enh	trans_K36me3	trans_enh	trans_enh	trans_K36me3	trans_K36me3	trans_K36me3	trans_K36me3	trans_K36me3	trans_K36me3	trans_K36me3	trans_K36me3
chr1	11917521	11919002	NPPB	.	-	bivalent	bivalent	bivalent	bivalent	bivalent	bivalent	bivalent	bivalent	bivalent	bivalent	bivalent	bivalent	bivalent	bivalent	bivalent	bivalent	bivalent	bivalent	bivalent	bivalent	bivalent	bivalent	bivalent	bivalent	bivalent	bivalent	bivalent	bivalent	bivalent	bivalent	bivalent	bivalent	bivalent	bivalent	bivalent	bivalent	bivalent	bivalent	bivalent	bivalent	bivalent	bivalent	bivalent	bivalent
chr1	11979648	11986485	KIAA2013	.	-	strong_trans	strong_trans	strong_trans	strong_trans	strong_trans	strong_trans_enh	strong_trans	strong_trans	strong_trans	strong_trans	strong_trans	strong_trans	strong_trans_enh	strong_trans	strong_trans	strong_trans	strong_trans_enh	strong_trans	strong_trans	strong_trans	strong_trans	strong_trans	strong_trans_enh	strong_trans	strong_trans_enh	strong_trans_enh	strong_trans_enh	strong_trans_enh	strong_trans_enh	strong_trans_enh	strong_trans_enh	strong_trans_enh	strong_trans	strong_trans_enh	strong_trans_enh	strong_trans	strong_trans_enh	strong_trans	strong_trans_enh	strong_trans	strong_trans_enh	strong_trans_enh	strong_trans_enh	strong_trans_enh
chr1	11994262	12035595	PLOD1	.	+	trans_K36me3	trans_K36me3	trans_K36me3	trans_K36me3	strong_trans	strong_trans	trans_K36me3	trans_K36me3	trans_K36me3	trans_K36me3	trans_K36me3	trans_K36me3	strong_trans	trans_K36me3	trans_K36me3	trans_K36me3	strong_trans	trans_K36me3	trans_K36me3	trans_K36me3	trans_K36me3	trans_enh	trans_enh	trans_K36me3	trans_enh	trans_enh	trans_enh	strong_trans	trans_K36me3	trans_enh	trans_cons	trans_K36me3	trans_K79me2	weak_trans_enh	trans_K36me3	trans_enh	trans_K79me2	trans_K79me2	trans_K79me2	trans_K79me2	trans_K79me2	trans_K79me2	trans_K79me2	trans_K79me2
chr1	12040238	12075268	MFN2	.	+	strong_trans	strong_trans	strong_trans	trans_K36me3	trans_enh	trans_enh	strong_trans	strong_trans	strong_trans	strong_trans	strong_trans	strong_trans	strong_trans	strong_trans	strong_trans	strong_trans	strong_trans	strong_trans	strong_trans	strong_trans	strong_trans	strong_trans	trans_enh	strong_trans	trans_enh	trans_enh	strong_trans_enh	strong_trans	strong_trans	strong_trans_enh	strong_trans	strong_trans	strong_trans	strong_trans	strong_trans	strong_trans	strong_trans	strong_trans	strong_trans	strong_trans	strong_trans	strong_trans	strong_trans	strong_trans
chr1	12079523	12092102	MIIP	.	+	trans_K36me3	trans_K36me3	trans_K36me3	trans_K36me3	strong_trans	strong_trans	strong_trans	trans_K36me3	strong_trans	strong_trans	strong_trans	strong_trans	strong_trans	trans_K36me3	strong_trans	trans_K36me3	trans_K36me3	trans_K36me3	trans_K36me3	trans_K36me3	trans_K36me3	strong_trans	strong_trans	strong_trans	strong_trans	trans_K36me3	strong_trans	strong_trans	strong_trans	strong_trans_enh	strong_trans	strong_trans	strong_trans	strong_trans	strong_trans	strong_trans	strong_trans	strong_trans	strong_trans	strong_trans	strong_trans	strong_trans	strong_trans	strong_trans
chr1	12123360	12204264	TNFRSF8	.	+	weak_trans_enh	trans_K36me3	weak_trans_enh	weak_trans_enh	poised	poised	poised	trans_K36me3	poised	poised	poised	poised	poised	weak_trans_enh	weak_trans_enh	weak_trans_enh	bivalent	trans_K36me3	weak_trans_enh	weak_trans_enh	weak_trans_enh	weak_trans_enh	poised	weak_trans_enh	poised	poised	bivalent	poised	weak_trans_enh	poised	poised	weak_trans_enh	poised	weak_trans_enh	poised	weak_trans_enh	poised	poised	poised	poised	weak_trans_enh	weak_trans_enh	poised	weak_trans_enh
chr1	12227048	12269285	TNFRSF1B	.	+	poised	poised	poised	bivalent	weak_trans_enh	weak_trans_enh	poised	poised	poised	poised	poised	poised	trans_K79me2	bivalent	poised	bivalent	weak_trans_enh	poised	poised	bivalent	poised	weak_trans_enh	weak_trans_enh	poised	trans_K79me2	weak_trans_enh	weak_trans_enh	poised	strong_trans_enh	strong_trans_enh	strong_trans_enh	strong_trans_enh	strong_trans_enh	strong_trans_enh	strong_trans_enh	strong_trans_enh	strong_trans_enh	strong_trans_enh	strong_trans_enh	strong_trans_enh	strong_trans_enh	strong_trans_enh	strong_trans_enh	strong_trans_enh
chr1	12290087	12572099	VPS13D	.	+	trans_K36me3	trans_K36me3	trans_K36me3	trans_K36me3	trans_enh	trans_enh	trans_K36me3	trans_K36me3	trans_K36me3	trans_K36me3	trans_K36me3	trans_K36me3	trans_K36me3	trans_K36me3	trans_K36me3	trans_K36me3	trans_enh	trans_K36me3	trans_K36me3	trans_K36me3	trans_K36me3	trans_K36me3	trans_enh	trans_K36me3	trans_enh	trans_enh	trans_enh	trans_enh	trans_K36me3	trans_K36me3	trans_K36me3	trans_K36me3	trans_enh	trans_enh	trans_K36me3	trans_K36me3	trans_enh	trans_enh	trans_enh	trans_enh	trans_enh	trans_enh	trans_enh	trans_enh
chr1	12627939	12678216	DHRS3	.	-	trans_enh	trans_enh	trans_enh	weak_trans_enh	weak_trans_enh	weak_trans_enh	weak_trans_enh	trans_enh	poised	poised	weak_trans_enh	bivalent	weak_trans_enh	trans_K79me2	trans_enh	trans_enh	trans_enh	trans_enh	trans_enh	trans_enh	weak_trans_enh	trans_enh	trans_enh	trans_K79me2	trans_enh	trans_enh	trans_enh	weak_trans_enh	weak_trans_enh	poised	weak_trans_enh	weak_trans_enh	trans_enh	trans_enh	weak_trans_enh	poised	trans_enh	trans_enh	trans_enh	trans_enh	trans_enh	trans_enh	trans_enh	trans_enh
chr1	12704104	12727087	AADACL4	.	+	znf	znf	znf	znf	znf	poised	znf	znf	znf	poised	znf	znf	bivalent	znf	znf	znf	bivalent	znf	znf	znf	znf	znf	poised	znf	bivalent	poised	poised	znf	znf	znf	znf	poised	poised	poised	znf	znf	poised	poised	poised	poised	poised	poised	poised	poised
chr1	12776113	12788727	AADACL3	.	+	znf	weak_trans_enh	weak_trans_enh	weak_trans_enh	weak_trans_enh	poised	poised	weak_trans_enh	poised	poised	poised	weak_trans_enh	poised	weak_trans_enh	weak_trans_enh	poised	quiescent	weak_trans_enh	weak_trans_enh	weak_trans_enh	weak_trans_enh	weak_trans_enh	poised	weak_trans_enh	znf	poised	poised	poised	quiescent	poised	znf	quiescent	bivalent	poised	znf	poised	quiescent	quiescent	bivalent	quiescent	quiescent	quiescent	quiescent	quiescent
chr1	12806148	12823847	CFAP107	.	+	bivalent	poised	poised	znf	znf	poised	poised	poised	poised	znf	znf	znf	poised	poised	poised	poised	quiescent	quiescent	quiescent	poised	poised	poised	znf	poised	poised	znf	znf	quiescent	znf	znf	znf	znf	znf	znf	znf	znf	znf	znf	znf	znf	znf	znf	znf	znf
chr1	12833881	12838049	PRAMEF12	.	+	quiescent	quiescent	quiescent	quiescent	quiescent	bivalent	quiescent	quiescent	quiescent	quiescent	quiescent	quiescent	quiescent	quiescent	quiescent	quiescent	quiescent	quiescent	quiescent	quiescent	quiescent	quiescent	quiescent	quiescent	quiescent	quiescent	quiescent	quiescent	quiescent	quiescent	quiescent	quiescent	quiescent	quiescent	quiescent	quiescent	quiescent	quiescent	quiescent	quiescent	quiescent	quiescent	quiescent	quiescent
chr1	12851546	12856777	PRAMEF1	.	+	znf	znf	znf	znf	quiescent	poised	znf	znf	znf	bivalent	znf	znf	poised	znf	znf	znf	quiescent	znf	znf	znf	znf	znf	quiescent	znf	quiescent	quiescent	quiescent	quiescent	quiescent	quiescent	quiescent	quiescent	quiescent	quiescent	quiescent	quiescent	quiescent	quiescent	quiescent	quiescent	quiescent	quiescent	quiescent	quiescent
chr1	12884468	12891264	PRAMEF11	.	-	znf	znf	znf	znf	quiescent	quiescent	poised	znf	znf	quiescent	znf	znf	quiescent	znf	znf	znf	quiescent	znf	znf	znf	znf	poised	quiescent	znf	quiescent	quiescent	quiescent	quiescent	quiescent	quiescent	quiescent	quiescent	quiescent	quiescent	quiescent	quiescent	quiescent	quiescent	quiescent	quiescent	quiescent	quiescent	quiescent	quiescent
chr1	12907230	12908573	HNRNPCL1	.	-	znf	znf	znf	znf	bivalent	bivalent	znf	znf	znf	znf	znf	znf	znf	znf	znf	znf	quiescent	znf	znf	znf	znf	znf	quiescent	znf	quiescent	quiescent	quiescent	quiescent	quiescent	quiescent	quiescent	quiescent	quiescent	quiescent	quiescent	quiescent	quiescent	quiescent	quiescent	quiescent	quiescent	quiescent	quiescent	quiescent
chr1	12916941	12921764	PRAMEF2	.	+	znf	znf	znf	znf	znf	bivalent	znf	znf	znf	znf	znf	znf	poised	znf	znf	znf	quiescent	znf	znf	znf	znf	znf	quiescent	znf	quiescent	quiescent	quiescent	quiescent	quiescent	quiescent	quiescent	quiescent	quiescent	quiescent	quiescent	quiescent	quiescent	quiescent	quiescent	quiescent	quiescent	quiescent	quiescent	quiescent
chr1	12939033	12946025	PRAMEF4	.	-	bivalent	znf	znf	bivalent	poised	quiescent	poised	bivalent	poised	quiescent	bivalent	znf	quiescent	znf	bivalent	znf	quiescent	znf	bivalent	znf	znf	poised	quiescent	bivalent	quiescent	quiescent	quiescent	quiescent	quiescent	quiescent	quiescent	quiescent	quiescent	quiescent	quiescent	quiescent	quiescent	quiescent	quiescent	quiescent	quiescent	quiescent	quiescent	quiescent
chr1	12952727	12958101	PRAMEF10	.	-	quiescent	quiescent	quiescent	quiescent	quiescent	quiescent	quiescent	quiescent	quiescent	quiescent	quiescent	quiescent	quiescent	quiescent	quiescent	quiescent	quiescent	quiescent	quiescent	quiescent	quiescent	quiescent	quiescent	quiescent	quiescent	quiescent	quiescent	quiescent	quiescent	quiescent	quiescent	quiescent	quiescent	quiescent	quiescent	quiescent	quiescent	quiescent	quiescent	quiescent	quiescent	quiescent	quiescent	quiescent
chr1	12976430	12980571	PRAMEF7	.	+	quiescent	quiescent	quiescent	quiescent	quiescent	quiescent	quiescent	quiescent	quiescent	quiescent	quiescent	quiescent	quiescent	quiescent	quiescent	quiescent	quiescent	quiescent	quiescent	quiescent	quiescent	quiescent	quiescent	quiescent	quiescent	quiescent	quiescent	quiescent	quiescent	quiescent	quiescent	quiescent	quiescent	quiescent	quiescent	quiescent	quiescent	quiescent	quiescent	quiescent	quiescent	quiescent	quiescent	quiescent
chr1	12998302	13007406	PRAMEF6	.	-	quiescent	quiescent	quiescent	quiescent	quiescent	quiescent	quiescent	quiescent	quiescent	quiescent	quiescent	quiescent	quiescent	quiescent	quiescent	quiescent	quiescent	quiescent	quiescent	quiescent	quiescent	quiescent	quiescent	quiescent	quiescent	quiescent	quiescent	quiescent	quiescent	quiescent	quiescent	quiescent	quiescent	quiescent	quiescent	quiescent	quiescent	quiescent	quiescent	quiescent	quiescent	quiescent	quiescent	quiescent
chr1	13035543	13038381	PRAMEF22	.	+	quiescent	quiescent	quiescent	quiescent	quiescent	quiescent	quiescent	quiescent	quiescent	quiescent	quiescent	quiescent	quiescent	bivalent	quiescent	quiescent	quiescent	quiescent	quiescent	quiescent	quiescent	quiescent	quiescent	quiescent	quiescent	quiescent	quiescent	quiescent	quiescent	quiescent	quiescent	quiescent	quiescent	quiescent	quiescent	quiescent	quiescent	quiescent	quiescent	quiescent	quiescent	quiescent	quiescent	quiescent
chr1	13052394	13052998	WI2-3308P17.2	.	-	quiescent	quiescent	quiescent	quiescent	quiescent	quiescent	quiescent	quiescent	quiescent	quiescent	quiescent	quiescent	quiescent	quiescent	quiescent	quiescent	quiescent	quiescent	quiescent	quiescent	quiescent	quiescent	quiescent	quiescent	quiescent	quiescent	quiescent	quiescent	quiescent	quiescent	quiescent	quiescent	quiescent	quiescent	quiescent	quiescent	quiescent	quiescent	quiescent	quiescent	quiescent	quiescent	quiescent	quiescent
chr1	13182960	13184326	HNRNPCL2	.	-	znf	znf	znf	znf	bivalent	bivalent	znf	znf	znf	znf	znf	znf	znf	znf	znf	znf	quiescent	znf	znf	znf	znf	znf	quiescent	znf	quiescent	quiescent	quiescent	quiescent	quiescent	quiescent	quiescent	quiescent	quiescent	quiescent	quiescent	quiescent	quiescent	quiescent	quiescent	quiescent	quiescent	quiescent	quiescent	quiescent
chr1	13216356	13219581	PRAMEF26	.	-	bivalent	znf	znf	bivalent	quiescent	quiescent	quiescent	bivalent	quiescent	bivalent	bivalent	bivalent	quiescent	znf	bivalent	znf	quiescent	znf	bivalent	bivalent	znf	bivalent	quiescent	bivalent	quiescent	quiescent	quiescent	quiescent	quiescent	quiescent	quiescent	quiescent	quiescent	quiescent	quiescent	quiescent	quiescent	quiescent	quiescent	quiescent	quiescent	quiescent	quiescent	quiescent
chr1	13328196	13331692	PRAMEF3	.	-	quiescent	quiescent	quiescent	quiescent	quiescent	quiescent	quiescent	quiescent	quiescent	quiescent	quiescent	quiescent	quiescent	quiescent	quiescent	quiescent	quiescent	quiescent	quiescent	quiescent	quiescent	quiescent	quiescent	quiescent	quiescent	quiescent	quiescent	quiescent	quiescent	quiescent	quiescent	quiescent	quiescent	quiescent	bivalent	quiescent	quiescent	quiescent	quiescent	quiescent	quiescent	quiescent	quiescent	quiescent
chr1	13359819	13369057	PRAMEF5	.	+	quiescent	quiescent	quiescent	quiescent	quiescent	quiescent	quiescent	quiescent	quiescent	quiescent	quiescent	quiescent	quiescent	quiescent	quiescent	quiescent	quiescent	quiescent	quiescent	quiescent	quiescent	quiescent	quiescent	quiescent	quiescent	quiescent	quiescent	quiescent	quiescent	quiescent	quiescent	quiescent	quiescent	quiescent	quiescent	quiescent	quiescent	quiescent	quiescent	quiescent	quiescent	quiescent	quiescent	quiescent
chr1	13386646	13390765	PRAMEF8	.	-	quiescent	quiescent	quiescent	quiescent	quiescent	quiescent	quiescent	quiescent	quiescent	quiescent	quiescent	quiescent	quiescent	quiescent	quiescent	quiescent	quiescent	quiescent	quiescent	quiescent	quiescent	quiescent	quiescent	quiescent	quiescent	quiescent	quiescent	quiescent	quiescent	quiescent	quiescent	quiescent	quiescent	quiescent	quiescent	quiescent	quiescent	quiescent	quiescent	quiescent	quiescent	quiescent	quiescent	quiescent
chr1	13421176	13428191	PRAMEF9	.	+	quiescent	quiescent	quiescent	quiescent	quiescent	quiescent	quiescent	quiescent	quiescent	quiescent	quiescent	quiescent	quiescent	quiescent	quiescent	quiescent	quiescent	quiescent	quiescent	quiescent	quiescent	quiescent	quiescent	quiescent	quiescent	quiescent	quiescent	quiescent	quiescent	quiescent	quiescent	quiescent	quiescent	quiescent	quiescent	quiescent	quiescent	quiescent	quiescent	quiescent	quiescent	quiescent	quiescent	quiescent
chr1	13447429	13452656	PRAMEF13	.	-	quiescent	quiescent	quiescent	quiescent	quiescent	quiescent	quiescent	quiescent	quiescent	quiescent	quiescent	quiescent	quiescent	quiescent	quiescent	quiescent	quiescent	quiescent	quiescent	quiescent	quiescent	quiescent	quiescent	quiescent	quiescent	quiescent	quiescent	quiescent	quiescent	quiescent	quiescent	quiescent	quiescent	quiescent	quiescent	quiescent	quiescent	quiescent	quiescent	quiescent	quiescent	quiescent	quiescent	quiescent
chr1	13474689	13477522	PRAMEF18	.	-	quiescent	quiescent	quiescent	quiescent	quiescent	quiescent	quiescent	quiescent	quiescent	quiescent	quiescent	quiescent	quiescent	quiescent	quiescent	quiescent	quiescent	quiescent	quiescent	quiescent	quiescent	quiescent	quiescent	quiescent	quiescent	quiescent	quiescent	quiescent	quiescent	quiescent	quiescent	quiescent	quiescent	quiescent	quiescent	quiescent	quiescent	quiescent	quiescent	quiescent	quiescent	quiescent	quiescent	quiescent
chr1	13495254	13498260	PRAMEF16	.	+	quiescent	quiescent	quiescent	quiescent	quiescent	quiescent	quiescent	quiescent	quiescent	quiescent	quiescent	quiescent	quiescent	quiescent	quiescent	quiescent	quiescent	quiescent	quiescent	quiescent	quiescent	quiescent	quiescent	quiescent	quiescent	quiescent	quiescent	quiescent	quiescent	quiescent	quiescent	quiescent	quiescent	quiescent	quiescent	quiescent	quiescent	quiescent	quiescent	quiescent	quiescent	quiescent	quiescent	quiescent
chr1	13516066	13526943	PRAMEF21	.	+	quiescent	quiescent	quiescent	quiescent	quiescent	quiescent	quiescent	quiescent	quiescent	quiescent	quiescent	quiescent	quiescent	quiescent	quiescent	quiescent	quiescent	quiescent	quiescent	quiescent	quiescent	quiescent	quiescent	quiescent	quiescent	quiescent	quiescent	quiescent	quiescent	quiescent	quiescent	quiescent	quiescent	quiescent	quiescent	quiescent	quiescent	quiescent	quiescent	quiescent	quiescent	quiescent	quiescent	quiescent
chr1	13641973	13648988	PRAMEF15	.	+	quiescent	quiescent	quiescent	quiescent	quiescent	quiescent	quiescent	quiescent	quiescent	quiescent	quiescent	quiescent	quiescent	quiescent	quiescent	quiescent	quiescent	quiescent	quiescent	quiescent	quiescent	quiescent	quiescent	quiescent	quiescent	quiescent	quiescent	quiescent	quiescent	quiescent	quiescent	quiescent	quiescent	quiescent	quiescent	quiescent	quiescent	quiescent	quiescent	quiescent	quiescent	quiescent	quiescent	quiescent
chr1	13668269	13673511	PRAMEF14	.	-	quiescent	quiescent	quiescent	quiescent	quiescent	quiescent	quiescent	quiescent	quiescent	quiescent	quiescent	quiescent	quiescent	quiescent	quiescent	quiescent	quiescent	quiescent	quiescent	quiescent	quiescent	quiescent	quiescent	quiescent	quiescent	quiescent	quiescent	quiescent	quiescent	quiescent	quiescent	quiescent	quiescent	quiescent	quiescent	quiescent	quiescent	quiescent	quiescent	quiescent	quiescent	quiescent	quiescent	quiescent
chr1	13694889	13698405	PRAMEF19	.	-	quiescent	quiescent	quiescent	quiescent	quiescent	quiescent	quiescent	quiescent	quiescent	quiescent	quiescent	quiescent	quiescent	quiescent	quiescent	quiescent	quiescent	quiescent	quiescent	quiescent	quiescent	quiescent	quiescent	quiescent	quiescent	quiescent	quiescent	quiescent	quiescent	quiescent	quiescent	quiescent	quiescent	quiescent	quiescent	quiescent	quiescent	quiescent	quiescent	quiescent	quiescent	quiescent	quiescent	quiescent
chr1	13716092	13719089	PRAMEF17	.	+	quiescent	quiescent	quiescent	quiescent	quiescent	quiescent	quiescent	quiescent	quiescent	quiescent	quiescent	quiescent	quiescent	quiescent	quiescent	quiescent	quiescent	quiescent	quiescent	quiescent	quiescent	quiescent	quiescent	quiescent	quiescent	quiescent	quiescent	quiescent	quiescent	quiescent	quiescent	quiescent	quiescent	quiescent	quiescent	quiescent	quiescent	quiescent	quiescent	quiescent	quiescent	quiescent	quiescent	quiescent
chr1	13736907	13747803	PRAMEF20	.	+	quiescent	quiescent	quiescent	quiescent	quiescent	quiescent	quiescent	quiescent	quiescent	quiescent	quiescent	quiescent	quiescent	quiescent	quiescent	quiescent	quiescent	quiescent	quiescent	quiescent	quiescent	quiescent	quiescent	quiescent	quiescent	quiescent	quiescent	quiescent	quiescent	quiescent	quiescent	quiescent	quiescent	quiescent	quiescent	quiescent	quiescent	quiescent	quiescent	quiescent	quiescent	quiescent	quiescent	quiescent
chr1	13801441	13840498	LRRC38	.	-	bivalent	bivalent	bivalent	bivalent	bivalent	bivalent	bivalent	bivalent	bivalent	bivalent	bivalent	bivalent	bivalent	bivalent	bivalent	bivalent	bivalent	bivalent	bivalent	bivalent	bivalent	bivalent	bivalent	bivalent	bivalent	bivalent	bivalent	bivalent	bivalent	bivalent	bivalent	bivalent	bivalent	bivalent	bivalent	poised	bivalent	bivalent	bivalent	trans_K79me2	low	bivalent	bivalent	bivalent
chr1	13909960	13944452	PDPN	.	+	trans_K36me3	trans_K36me3	trans_enh	trans_K36me3	poised	poised	weak_trans_enh	trans_enh	trans_enh	trans_enh	trans_K36me3	trans_K36me3	weak_trans_enh	trans_enh	trans_enh	trans_enh	poised	trans_enh	trans_enh	trans_enh	trans_K36me3	weak_trans_enh	weak_trans_enh	trans_enh	poised	poised	weak_trans_enh	weak_trans_enh	bivalent	bivalent	bivalent	bivalent	bivalent	bivalent	bivalent	bivalent	bivalent	bivalent	bivalent	bivalent	bivalent	bivalent	bivalent	bivalent
chr1	14026683	14151574	PRDM2	.	+	trans_cons	trans_cons	trans_K79me2	trans_K79me2	trans_K79me2	trans_cons	trans_cons	trans_K79me2	trans_cons	trans_cons	trans_cons	trans_cons	trans_cons	trans_K79me2	trans_K79me2	trans_K79me2	trans_cons	trans_K79me2	trans_K79me2	trans_K79me2	trans_K79me2	trans_K79me2	trans_cons	trans_K79me2	trans_cons	trans_cons	trans_cons	trans_cons	trans_cons	trans_cons	strong_trans_enh	strong_trans_enh	strong_trans	strong_trans	trans_cons	trans_cons	strong_trans_enh	strong_trans_enh	strong_trans_enh	strong_trans_enh	strong_trans_enh	strong_trans_enh	strong_trans_enh	strong_trans_enh
chr1	14219287	15444539	KAZN	.	+	poised	poised	poised	poised	weak_trans_enh	weak_trans_enh	poised	poised	poised	poised	poised	poised	poised	poised	poised	poised	poised	poised	poised	poised	poised	poised	poised	poised	weak_trans_enh	poised	poised	poised	bivalent	poised	bivalent	low	bivalent	low	bivalent	poised	bivalent	low	bivalent	low	low	bivalent	low	bivalent
chr1	15479028	15546974	TMEM51	.	+	weak_trans_enh	weak_trans_enh	weak_trans_enh	weak_trans_enh	weak_trans_enh	trans_enh	weak_trans_enh	weak_trans_enh	weak_trans_enh	poised	weak_trans_enh	weak_trans_enh	weak_trans_enh	weak_trans_enh	weak_trans_enh	poised	weak_trans_enh	weak_trans_enh	weak_trans_enh	weak_trans_enh	weak_trans_enh	weak_trans_enh	poised	weak_trans_enh	weak_trans_enh	poised	trans_cons	trans_K79me2	poised	poised	poised	bivalent	bivalent	bivalent	poised	weak_trans_enh	bivalent	bivalent	bivalent	bivalent	bivalent	bivalent	bivalent	bivalent
chr1	15563017	15726779	FHAD1	.	+	poised	bivalent	bivalent	bivalent	poised	poised	poised	bivalent	poised	poised	poised	poised	poised	bivalent	bivalent	bivalent	bivalent	poised	bivalent	bivalent	bivalent	poised	bivalent	bivalent	poised	bivalent	poised	poised	poised	poised	poised	poised	poised	poised	poised	poised	poised	poised	poised	poised	poised	poised	poised	poised
chr1	15736384	15756835	EFHD2	.	+	trans_cons	trans_K79me2	trans_K79me2	trans_K79me2	trans_enh	strong_trans_enh	trans_K79me2	trans_K79me2	trans_K79me2	trans_K79me2	trans_cons	trans_K79me2	trans_cons	trans_K79me2	trans_K79me2	trans_K79me2	strong_trans_enh	trans_K79me2	trans_K79me2	trans_K79me2	trans_K79me2	trans_cons	trans_cons	trans_K79me2	trans_cons	trans_cons	strong_trans_enh	strong_trans_enh	strong_trans_enh	strong_trans_enh	strong_trans_enh	strong_trans_enh	strong_trans_enh	strong_trans_enh	strong_trans_enh	strong_trans_enh	strong_trans_enh	strong_trans_enh	strong_trans_enh	strong_trans_enh	strong_trans_enh	strong_trans_enh	strong_trans_enh	strong_trans_enh
chr1	15764938	15775737	CTRC	.	+	znf	znf	quiescent	quiescent	bivalent	bivalent	quiescent	quiescent	quiescent	poised	quiescent	poised	quiescent	poised	quiescent	quiescent	bivalent	quiescent	quiescent	poised	quiescent	quiescent	bivalent	quiescent	bivalent	bivalent	quiescent	quiescent	bivalent	bivalent	poised	poised	poised	poised	poised	poised	poised	quiescent	quiescent	quiescent	quiescent	quiescent	quiescent	quiescent
chr1	15783223	15798586	CELA2A	.	+	quiescent	quiescent	quiescent	quiescent	quiescent	poised	quiescent	quiescent	quiescent	quiescent	quiescent	quiescent	poised	quiescent	quiescent	quiescent	bivalent	quiescent	quiescent	quiescent	quiescent	quiescent	poised	quiescent	poised	poised	poised	poised	poised	poised	quiescent	quiescent	quiescent	quiescent	quiescent	quiescent	quiescent	quiescent	quiescent	quiescent	quiescent	quiescent	quiescent	quiescent
chr1	15792404	15817890	CELA2B	.	+	znf	znf	znf	znf	znf	znf	znf	znf	znf	znf	znf	znf	znf	znf	znf	znf	bivalent	znf	znf	znf	poised	znf	trans_K36me3	znf	poised	bivalent	znf	znf	trans_K36me3	trans_K36me3	trans_K36me3	znf	znf	trans_K36me3	trans_K36me3	znf	znf	znf	znf	znf	znf	znf	znf	trans_K36me3
chr1	15817327	15853029	CASP9	.	-	weak_trans_enh	trans_K36me3	trans_K36me3	weak_trans_enh	trans_K36me3	trans_K36me3	trans_K36me3	weak_trans_enh	trans_K36me3	trans_K79me2	weak_trans_enh	weak_trans_enh	weak_trans_enh	weak_trans_enh	weak_trans_enh	weak_trans_enh	trans_K79me2	trans_K36me3	weak_trans_enh	trans_K36me3	weak_trans_enh	weak_trans_enh	weak_trans_enh	weak_trans_enh	weak_trans_enh	trans_K79me2	trans_K79me2	trans_K79me2	trans_K36me3	trans_K36me3	trans_K36me3	trans_K36me3	trans_K36me3	trans_K36me3	trans_K36me3	trans_K36me3	weak_trans_enh	trans_K36me3	trans_enh	trans_K36me3	trans_K36me3	trans_K36me3	trans_enh	trans_K36me3
chr1	15853308	15918874	DNAJC16	.	+	trans_K36me3	trans_K36me3	trans_K36me3	trans_K36me3	trans_K36me3	trans_K36me3	trans_K36me3	trans_K36me3	trans_K36me3	trans_K36me3	trans_K36me3	trans_K36me3	trans_K36me3	trans_K36me3	trans_K36me3	trans_K36me3	trans_K36me3	trans_K36me3	trans_K36me3	trans_K36me3	trans_K36me3	trans_K36me3	trans_K36me3	trans_K36me3	trans_K36me3	trans_K36me3	trans_K36me3	trans_K36me3	trans_K36me3	trans_K36me3	trans_K36me3	trans_K36me3	trans_K36me3	trans_K36me3	trans_K36me3	trans_K36me3	trans_K36me3	trans_K36me3	trans_K36me3	trans_K36me3	trans_K36me3	trans_K36me3	trans_K36me3	trans_K36me3
chr1	15898194	15911546	AGMAT	.	-	trans_K36me3	trans_K36me3	trans_K36me3	trans_K36me3	poised	trans_K36me3	weak_trans_enh	trans_K36me3	trans_K36me3	trans_K36me3	trans_K36me3	trans_K36me3	weak_trans_enh	trans_K36me3	trans_K36me3	trans_K36me3	trans_K36me3	trans_K36me3	trans_K36me3	trans_K36me3	trans_K36me3	trans_K36me3	trans_K36me3	trans_K36me3	trans_K36me3	weak_trans_enh	weak_trans_enh	trans_K36me3	weak_trans_enh	weak_trans_enh	weak_trans_enh	weak_trans_enh	weak_trans_enh	weak_trans_enh	weak_trans_enh	trans_K36me3	weak_trans_enh	weak_trans_enh	trans_enh	weak_trans_enh	trans_enh	weak_trans_enh	weak_trans_enh	weak_trans_enh
chr1	15943953	15995539	DDI2	.	+	strong_trans	strong_trans	strong_trans	strong_trans	strong_trans	strong_trans	strong_trans	strong_trans	strong_trans	strong_trans	strong_trans	strong_trans	strong_trans	strong_trans	strong_trans	strong_trans	strong_trans	strong_trans	strong_trans	strong_trans	strong_trans	strong_trans	strong_trans	strong_trans	strong_trans	strong_trans	strong_trans	strong_trans	strong_trans	strong_trans	strong_trans	strong_trans	strong_trans	strong_trans	strong_trans	strong_trans	strong_trans	strong_trans	strong_trans	strong_trans	strong_trans	strong_trans	strong_trans	strong_trans
chr1	15986208	15988528	RSC1A1	.	+	trans_K36me3	strong_trans	trans_K36me3	trans_K36me3	trans_K36me3	trans_K36me3	trans_K36me3	trans_K36me3	trans_K36me3	trans_K36me3	strong_trans	strong_trans	trans_K36me3	trans_K36me3	trans_K36me3	trans_K36me3	trans_K36me3	trans_K36me3	trans_K36me3	trans_K36me3	trans_K36me3	trans_K36me3	trans_K36me3	trans_K36me3	trans_K36me3	trans_K36me3	trans_K36me3	trans_K36me3	trans_K36me3	trans_K36me3	strong_trans	trans_K36me3	trans_K36me3	trans_K36me3	strong_trans	trans_K36me3	trans_K36me3	trans_K36me3	trans_K36me3	trans_K36me3	trans_K36me3	trans_K36me3	trans_K36me3	trans_K36me3
chr1	16010815	16061264	PLEKHM2	.	+	trans_cons	trans_cons	trans_cons	trans_cons	trans_enh	strong_trans	trans_cons	trans_cons	trans_cons	trans_cons	trans_cons	trans_cons	strong_trans	trans_cons	trans_cons	trans_cons	trans_cons	trans_cons	trans_K36me3	trans_cons	trans_K36me3	trans_cons	strong_trans_enh	trans_cons	trans_cons	strong_trans	strong_trans	strong_trans	strong_trans	strong_trans	strong_trans	strong_trans	strong_trans	strong_trans	strong_trans	strong_trans	strong_trans	strong_trans	strong_trans	strong_trans	strong_trans	strong_trans	strong_trans	strong_trans
chr1	16062753	16067887	SLC25A34	.	+	weak_trans_enh	trans_K36me3	weak_trans_enh	trans_K36me3	weak_trans_enh	weak_trans_enh	weak_trans_enh	weak_trans_enh	trans_K36me3	trans_K36me3	weak_trans_enh	weak_trans_enh	weak_trans_enh	weak_trans_enh	weak_trans_enh	poised	trans_K36me3	trans_K36me3	trans_K36me3	weak_trans_enh	weak_trans_enh	weak_trans_enh	trans_K36me3	weak_trans_enh	trans_K36me3	trans_K36me3	weak_trans_enh	weak_trans_enh	trans_K36me3	trans_K36me3	trans_K36me3	trans_K36me3	trans_K36me3	trans_K36me3	trans_K36me3	trans_K36me3	weak_trans_enh	weak_trans_enh	trans_K36me3	weak_trans_enh	weak_trans_enh	weak_trans_enh	weak_trans_enh	trans_K36me3
chr1	16068994	16074477	TMEM82	.	+	poised	poised	poised	poised	poised	poised	poised	poised	poised	poised	poised	poised	poised	poised	poised	poised	poised	poised	poised	poised	poised	poised	poised	poised	poised	poised	poised	poised	poised	poised	poised	poised	poised	poised	poised	poised	poised	poised	poised	poised	poised	poised	poised	poised
chr1	16083102	16113089	FBLIM1	.	+	strong_trans	trans_K36me3	trans_K36me3	trans_K36me3	trans_enh	trans_enh	trans_K36me3	trans_K36me3	trans_K36me3	trans_K36me3	trans_enh	trans_K36me3	strong_trans	strong_trans	strong_trans	strong_trans	trans_enh	strong_trans	trans_K36me3	strong_trans	trans_K36me3	strong_trans	trans_enh	strong_trans	trans_enh	trans_enh	trans_enh	trans_enh	bivalent	bivalent	bivalent	bivalent	bivalent	bivalent	bivalent	bivalent	bivalent	bivalent	bivalent	bivalent	bivalent	bivalent	bivalent	bivalent
chr1	16133664	16135843	UQCRHL	.	-	poised	poised	poised	poised	poised	bivalent	poised	poised	quiescent	quiescent	poised	poised	poised	poised	poised	poised	quiescent	poised	poised	poised	poised	poised	weak_trans_enh	poised	weak_trans_enh	quiescent	quiescent	quiescent	quiescent	quiescent	quiescent	quiescent	quiescent	quiescent	quiescent	quiescent	quiescent	quiescent	quiescent	quiescent	quiescent	quiescent	quiescent	quiescent
chr1	16162590	16266951	SPEN	.	+	strong_trans	strong_trans	strong_trans	strong_trans	trans_cons	trans_cons	trans_cons	strong_trans	strong_trans	strong_trans	strong_trans	strong_trans	strong_trans	strong_trans	strong_trans	strong_trans	trans_cons	strong_trans	strong_trans	strong_trans	trans_cons	trans_cons	trans_cons	strong_trans	trans_cons	trans_cons	strong_trans	trans_cons	strong_trans	strong_trans	strong_trans	strong_trans	strong_trans	strong_trans	strong_trans	strong_trans	strong_trans	strong_trans	strong_trans	strong_trans	strong_trans	strong_trans	strong_trans	strong_trans
chr1	16268364	16302627	ZBTB17	.	-	trans_enh	trans_cons	trans_enh	trans_enh	trans_cons	strong_trans_enh	trans_enh	trans_enh	strong_trans	strong_trans	trans_cons	trans_enh	strong_trans_enh	trans_cons	trans_enh	trans_enh	strong_trans_enh	trans_enh	trans_enh	trans_enh	trans_enh	trans_enh	strong_trans_enh	trans_enh	strong_trans_enh	strong_trans_enh	strong_trans_enh	trans_cons	strong_trans_enh	strong_trans_enh	strong_trans_enh	strong_trans_enh	strong_trans_enh	strong_trans_enh	strong_trans_enh	strong_trans_enh	strong_trans_enh	strong_trans_enh	strong_trans_enh	strong_trans_enh	strong_trans_enh	strong_trans_enh	strong_trans_enh	strong_trans_enh
chr1	16330731	16335302	SRARP	.	+	trans_K36me3	bivalent	bivalent	poised	poised	quiescent	bivalent	bivalent	bivalent	bivalent	bivalent	poised	bivalent	bivalent	bivalent	bivalent	bivalent	bivalent	bivalent	bivalent	quiescent	trans_K36me3	poised	bivalent	quiescent	quiescent	poised	poised	quiescent	quiescent	poised	poised	quiescent	quiescent	quiescent	quiescent	quiescent	quiescent	quiescent	quiescent	quiescent	quiescent	quiescent	quiescent
chr1	16340523	16346089	HSPB7	.	-	weak_trans_enh	poised	poised	weak_trans_enh	weak_trans_enh	weak_trans_enh	poised	poised	poised	poised	poised	weak_trans_enh	weak_trans_enh	weak_trans_enh	weak_trans_enh	poised	weak_trans_enh	weak_trans_enh	weak_trans_enh	weak_trans_enh	poised	weak_trans_enh	weak_trans_enh	weak_trans_enh	weak_trans_enh	weak_trans_enh	weak_trans_enh	weak_trans_enh	poised	poised	poised	poised	poised	poised	poised	poised	poised	poised	poised	poised	poised	bivalent	poised	poised
chr1	16345370	16360545	CLCNKA	.	+	poised	bivalent	poised	poised	poised	poised	poised	poised	poised	bivalent	poised	poised	poised	poised	poised	poised	poised	poised	poised	poised	poised	poised	weak_trans_enh	poised	weak_trans_enh	weak_trans_enh	poised	poised	poised	bivalent	low	bivalent	bivalent	poised	bivalent	bivalent	bivalent	bivalent	bivalent	bivalent	bivalent	bivalent	bivalent	bivalent
chr1	16366747	16383806	CLCNKB	.	+	poised	poised	poised	poised	poised	bivalent	poised	poised	poised	poised	poised	poised	poised	poised	poised	poised	bivalent	poised	poised	poised	poised	poised	bivalent	poised	poised	poised	poised	poised	poised	poised	poised	poised	poised	poised	poised	poised	poised	poised	poised	poised	poised	poised	poised	poised
chr1	16384264	16400146	FAM131C	.	-	bivalent	bivalent	bivalent	bivalent	bivalent	bivalent	poised	bivalent	poised	poised	poised	bivalent	poised	bivalent	bivalent	bivalent	bivalent	bivalent	bivalent	bivalent	bivalent	poised	bivalent	poised	poised	poised	poised	poised	bivalent	bivalent	bivalent	poised	bivalent	poised	bivalent	bivalent	poised	poised	poised	poised	poised	poised	poised	poised
chr1	16450832	16482564	EPHA2	.	-	strong_trans_enh	strong_trans_enh	strong_trans_enh	strong_trans_enh	strong_trans_enh	strong_trans_enh	strong_trans_enh	strong_trans_enh	strong_trans_enh	strong_trans_enh	strong_trans_enh	strong_trans_enh	strong_trans_enh	strong_trans_enh	strong_trans_enh	strong_trans_enh	strong_trans_enh	strong_trans_enh	strong_trans_enh	strong_trans_enh	strong_trans_enh	strong_trans_enh	strong_trans_enh	strong_trans_enh	strong_trans_enh	strong_trans_enh	strong_trans_enh	strong_trans_enh	trans_K79me2	trans_K79me2	trans_K79me2	trans_K79me2	trans_K79me2	trans_cons	trans_K79me2	trans_K79me2	trans_K79me2	trans_K79me2	trans_K79me2	trans_K79me2	trans_K79me2	trans_K79me2	trans_K79me2	trans_K79me2
chr1	16524349	16539147	ARHGEF19	.	-	trans_K36me3	trans_K36me3	trans_K36me3	trans_K36me3	trans_K36me3	trans_K36me3	weak_trans_enh	trans_K36me3	poised	poised	weak_trans_enh	weak_trans_enh	weak_trans_enh	trans_K36me3	trans_K36me3	trans_K36me3	weak_trans_enh	trans_K36me3	weak_trans_enh	weak_trans_enh	trans_K36me3	trans_enh	weak_trans_enh	trans_K36me3	weak_trans_enh	weak_trans_enh	weak_trans_enh	weak_trans_enh	weak_trans_enh	weak_trans_enh	trans_K36me3	weak_trans_enh	weak_trans_enh	weak_trans_enh	trans_K36me3	trans_K36me3	weak_trans_enh	weak_trans_enh	weak_trans_enh	weak_trans_enh	weak_trans_enh	weak_trans_enh	weak_trans_enh	weak_trans_enh
chr1	16555368	16556038	C1orf134	.	-	bivalent	bivalent	bivalent	bivalent	bivalent	bivalent	bivalent	bivalent	bivalent	bivalent	bivalent	bivalent	bivalent	bivalent	bivalent	bivalent	bivalent	bivalent	bivalent	bivalent	bivalent	bivalent	bivalent	bivalent	bivalent	bivalent	bivalent	bivalent	bivalent	bivalent	bivalent	bivalent	bivalent	bivalent	bivalent	bivalent	bivalent	bivalent	bivalent	bivalent	bivalent	bivalent	bivalent	bivalent
chr1	16558187	16563678	CPLANE2	.	-	poised	poised	poised	poised	weak_trans_enh	weak_trans_enh	poised	poised	poised	poised	poised	poised	poised	poised	poised	poised	weak_trans_enh	poised	poised	poised	poised	poised	poised	poised	poised	poised	poised	poised	poised	poised	weak_trans_enh	weak_trans_enh	poised	weak_trans_enh	weak_trans_enh	weak_trans_enh	weak_trans_enh	weak_trans_enh	weak_trans_enh	weak_trans_enh	weak_trans_enh	weak_trans_enh	weak_trans_enh	weak_trans_enh
chr1	16573335	16678975	FBXO42	.	-	trans_cons	trans_cons	trans_K79me2	trans_cons	trans_cons	trans_cons	trans_cons	trans_K79me2	trans_cons	trans_cons	trans_cons	trans_cons	trans_cons	trans_K79me2	trans_K79me2	trans_K79me2	trans_cons	trans_cons	trans_K79me2	trans_K79me2	trans_K79me2	trans_K79me2	trans_cons	trans_K79me2	trans_cons	trans_cons	trans_cons	trans_cons	trans_cons	trans_cons	trans_cons	trans_cons	trans_cons	trans_cons	trans_cons	trans_cons	trans_cons	trans_cons	trans_cons	trans_cons	trans_cons	trans_cons	trans_cons	trans_cons
chr1	16679070	16724640	SZRD1	.	+	trans_cons	trans_cons	trans_cons	trans_cons	trans_cons	trans_cons	trans_cons	trans_cons	trans_cons	trans_cons	trans_cons	strong_trans	strong_trans	trans_cons	trans_cons	trans_cons	trans_cons	trans_cons	trans_cons	trans_cons	trans_cons	trans_cons	trans_cons	trans_cons	trans_cons	trans_cons	trans_cons	trans_cons	strong_trans_enh	strong_trans_enh	strong_trans	strong_trans_enh	strong_trans	strong_trans_enh	strong_trans	strong_trans_enh	strong_trans_enh	strong_trans_enh	strong_trans_enh	strong_trans_enh	strong_trans_enh	strong_trans_enh	strong_trans_enh	strong_trans_enh
chr1	16713612	16763919	SPATA21	.	-	trans_cons	trans_cons	trans_cons	trans_cons	trans_cons	trans_cons	trans_cons	trans_cons	trans_cons	trans_cons	trans_cons	trans_cons	trans_cons	trans_cons	trans_cons	trans_cons	trans_cons	trans_cons	trans_cons	trans_cons	trans_cons	trans_cons	trans_cons	trans_cons	trans_cons	trans_cons	trans_cons	trans_cons	trans_cons	trans_cons	trans_cons	trans_cons	trans_cons	trans_cons	trans_cons	trans_cons	trans_cons	trans_cons	trans_cons	trans_cons	trans_cons	trans_cons	trans_cons	trans_cons
chr1	16767216	16786573	NECAP2	.	+	strong_trans	strong_trans	strong_trans	strong_trans	strong_trans	strong_trans	strong_trans	strong_trans	strong_trans	strong_trans	strong_trans	strong_trans	strong_trans	strong_trans	strong_trans	strong_trans	strong_trans	strong_trans	strong_trans	strong_trans	strong_trans	strong_trans	strong_trans	strong_trans	strong_trans_enh	strong_trans	strong_trans	strong_trans	strong_trans_enh	strong_trans_enh	strong_trans_enh	strong_trans_enh	strong_trans_enh	strong_trans_enh	strong_trans_enh	strong_trans_enh	strong_trans_enh	strong_trans_enh	strong_trans_enh	strong_trans_enh	strong_trans_enh	strong_trans_enh	strong_trans_enh	strong_trans_enh
chr1	16865561	16866070	AL355149.2	.	+	bivalent	poised	bivalent	bivalent	quiescent	quiescent	quiescent	poised	poised	poised	bivalent	bivalent	bivalent	bivalent	bivalent	poised	bivalent	poised	poised	poised	poised	quiescent	bivalent	bivalent	quiescent	bivalent	quiescent	quiescent	poised	poised	poised	poised	poised	quiescent	poised	poised	poised	quiescent	quiescent	quiescent	quiescent	quiescent	quiescent	quiescent
chr1	16888814	16940057	NBPF1	.	-	trans_K36me3	trans_K36me3	trans_K36me3	trans_K36me3	trans_K36me3	trans_K36me3	trans_K36me3	trans_K36me3	trans_K36me3	trans_K36me3	trans_K36me3	trans_K36me3	trans_K36me3	trans_K36me3	trans_K36me3	trans_K36me3	trans_K36me3	trans_K36me3	trans_K36me3	trans_K36me3	trans_K36me3	trans_K36me3	trans_K36me3	trans_K36me3	trans_K36me3	trans_K36me3	trans_K36me3	trans_K36me3	trans_K36me3	trans_K36me3	trans_K36me3	trans_K36me3	trans_K36me3	trans_K36me3	trans_K36me3	trans_K36me3	trans_K36me3	trans_K36me3	trans_K36me3	trans_K36me3	trans_K36me3	trans_K36me3	trans_K36me3	trans_K36me3
chr1	16999498	17000007	AL137798.1	.	+	quiescent	quiescent	quiescent	quiescent	quiescent	quiescent	quiescent	trans_K36me3	trans_K36me3	quiescent	quiescent	quiescent	quiescent	quiescent	quiescent	quiescent	quiescent	quiescent	quiescent	quiescent	quiescent	quiescent	quiescent	quiescent	quiescent	quiescent	quiescent	quiescent	poised	poised	trans_K36me3	trans_K36me3	poised	trans_K36me3	trans_K36me3	trans_K36me3	poised	poised	quiescent	trans_K36me3	quiescent	quiescent	quiescent	quiescent
chr1	17060447	17060956	AL021920.2	.	-	quiescent	quiescent	quiescent	quiescent	quiescent	quiescent	quiescent	quiescent	quiescent	poised	quiescent	quiescent	quiescent	quiescent	quiescent	quiescent	quiescent	quiescent	quiescent	quiescent	quiescent	quiescent	bivalent	quiescent	quiescent	quiescent	quiescent	bivalent	poised	poised	weak_trans_enh	poised	poised	quiescent	poised	poised	poised	quiescent	quiescent	quiescent	quiescent	quiescent	quiescent	quiescent
chr1	17066768	17299459	CROCC	.	+	trans_K36me3	trans_K36me3	trans_K36me3	trans_K36me3	trans_K36me3	trans_K36me3	weak_trans_enh	trans_K36me3	weak_trans_enh	trans_K36me3	trans_K36me3	trans_K36me3	weak_trans_enh	trans_K36me3	trans_K36me3	trans_K36me3	trans_K36me3	trans_K36me3	trans_K36me3	trans_K36me3	trans_K36me3	trans_K36me3	bivalent	trans_K36me3	poised	bivalent	weak_trans_enh	poised	bivalent	poised	poised	weak_trans_enh	poised	weak_trans_enh	poised	poised	weak_trans_enh	poised	weak_trans_enh	poised	poised	weak_trans_enh	weak_trans_enh	weak_trans_enh
chr1	17300997	17307127	MFAP2	.	-	trans_K36me3	trans_K36me3	trans_K36me3	trans_K36me3	trans_enh	strong_trans	trans_enh	trans_K36me3	trans_enh	trans_enh	trans_enh	strong_trans_enh	strong_trans	strong_trans	strong_trans	strong_trans	trans_enh	strong_trans	strong_trans	strong_trans	trans_K36me3	strong_trans	trans_enh	strong_trans	strong_trans	strong_trans	trans_enh	trans_enh	bivalent	bivalent	bivalent	bivalent	bivalent	bivalent	bivalent	bivalent	bivalent	bivalent	bivalent	bivalent	bivalent	bivalent	bivalent	bivalent
chr1	17312453	17338423	ATP13A2	.	-	trans_K36me3	trans_K36me3	trans_K36me3	trans_K36me3	trans_enh	trans_enh	trans_K36me3	trans_K36me3	trans_K36me3	trans_K36me3	trans_K36me3	trans_K36me3	trans_enh	trans_K36me3	trans_K36me3	trans_K36me3	trans_enh	trans_K36me3	trans_K36me3	trans_K36me3	trans_K36me3	trans_K36me3	trans_enh	trans_K36me3	trans_enh	trans_enh	trans_enh	trans_K36me3	trans_K36me3	trans_K36me3	trans_K36me3	trans_K36me3	trans_K36me3	trans_K36me3	trans_K36me3	trans_K36me3	trans_K36me3	trans_K36me3	trans_K36me3	trans_K36me3	trans_K36me3	trans_K36me3	trans_K36me3	trans_K36me3
chr1	17331563	17338252	ENSG00000288636	.	-	trans_K36me3	trans_K36me3	trans_K36me3	trans_K36me3	weak_trans_enh	trans_enh	trans_K36me3	trans_K36me3	weak_trans_enh	trans_K36me3	trans_K36me3	trans_K36me3	trans_enh	trans_K36me3	trans_K36me3	trans_K36me3	weak_trans_enh	trans_K36me3	trans_K36me3	trans_K36me3	weak_trans_enh	trans_enh	trans_enh	trans_enh	weak_trans_enh	weak_trans_enh	trans_enh	trans_enh	trans_K36me3	trans_enh	trans_enh	trans_enh	trans_enh	trans_enh	trans_enh	trans_K36me3	trans_enh	trans_K36me3	trans_enh	trans_enh	trans_K36me3	trans_enh	trans_enh	trans_enh
chr1	17345217	17380527	SDHB	.	-	strong_trans	trans_K36me3	trans_K36me3	trans_K36me3	trans_K36me3	strong_trans	trans_K36me3	trans_K36me3	strong_trans	strong_trans	strong_trans	trans_K36me3	strong_trans	strong_trans	strong_trans	strong_trans	strong_trans	trans_K36me3	trans_K36me3	strong_trans	trans_K36me3	trans_K36me3	strong_trans	trans_K36me3	trans_enh	strong_trans	strong_trans	strong_trans	strong_trans	strong_trans_enh	strong_trans	strong_trans	strong_trans	strong_trans	strong_trans	strong_trans	strong_trans	strong_trans	strong_trans	strong_trans	strong_trans	strong_trans	strong_trans	strong_trans
chr1	17393256	17445946	PADI2	.	-	bivalent	bivalent	bivalent	bivalent	poised	bivalent	bivalent	bivalent	bivalent	bivalent	bivalent	poised	poised	bivalent	bivalent	bivalent	bivalent	bivalent	bivalent	bivalent	bivalent	poised	bivalent	bivalent	bivalent	bivalent	poised	poised	trans_enh	strong_trans_enh	trans_enh	poised	bivalent	bivalent	weak_trans_enh	weak_trans_enh	bivalent	bivalent	bivalent	bivalent	bivalent	bivalent	bivalent	bivalent
chr1	17531623	17572502	PADI1	.	+	poised	poised	poised	poised	poised	bivalent	poised	poised	poised	poised	poised	poised	poised	poised	poised	poised	bivalent	poised	poised	poised	poised	poised	bivalent	poised	poised	poised	poised	weak_trans_enh	poised	poised	poised	bivalent	poised	poised	poised	poised	poised	poised	poised	poised	poised	poised	poised	poised
chr1	17575593	17610728	PADI3	.	+	poised	poised	poised	poised	bivalent	bivalent	poised	poised	poised	bivalent	poised	poised	poised	poised	quiescent	poised	bivalent	poised	poised	poised	poised	poised	bivalent	poised	bivalent	bivalent	poised	weak_trans_enh	weak_trans_enh	weak_trans_enh	poised	poised	poised	poised	poised	poised	poised	poised	poised	poised	poised	poised	poised	poised
chr1	17634690	17690499	PADI4	.	+	poised	poised	poised	poised	poised	bivalent	poised	poised	poised	poised	poised	poised	bivalent	poised	poised	poised	bivalent	poised	poised	poised	poised	poised	bivalent	poised	bivalent	bivalent	bivalent	poised	trans_enh	strong_trans_enh	trans_enh	poised	poised	poised	trans_K36me3	trans_K36me3	low	poised	poised	poised	poised	poised	poised	poised
chr1	17655507	17676070	AC004824.2	.	-	poised	quiescent	quiescent	quiescent	bivalent	bivalent	quiescent	poised	quiescent	quiescent	poised	bivalent	bivalent	quiescent	poised	quiescent	bivalent	quiescent	quiescent	quiescent	poised	poised	bivalent	quiescent	bivalent	bivalent	bivalent	poised	trans_K36me3	strong_trans_enh	trans_K36me3	quiescent	poised	quiescent	trans_K36me3	trans_K36me3	quiescent	quiescent	poised	quiescent	quiescent	quiescent	quiescent	quiescent
chr1	17698691	17728195	PADI6	.	+	poised	poised	poised	poised	bivalent	bivalent	poised	poised	bivalent	bivalent	poised	poised	bivalent	poised	poised	poised	bivalent	poised	poised	poised	poised	poised	bivalent	poised	bivalent	bivalent	low	poised	poised	poised	poised	quiescent	quiescent	quiescent	poised	poised	quiescent	quiescent	quiescent	quiescent	quiescent	quiescent	quiescent	quiescent
chr1	17733256	17766173	RCC2	.	-	strong_trans_enh	strong_trans_enh	strong_trans_enh	strong_trans	strong_trans	strong_trans_enh	strong_trans_enh	strong_trans_enh	strong_trans_enh	strong_trans_enh	strong_trans_enh	strong_trans_enh	strong_trans_enh	strong_trans_enh	strong_trans_enh	strong_trans_enh	strong_trans	strong_trans_enh	strong_trans_enh	strong_trans_enh	strong_trans_enh	strong_trans_enh	strong_trans	strong_trans_enh	strong_trans	strong_trans	strong_trans_enh	strong_trans	strong_trans_enh	strong_trans_enh	strong_trans_enh	strong_trans_enh	strong_trans_enh	strong_trans_enh	strong_trans_enh	strong_trans_enh	strong_trans	strong_trans_enh	strong_trans_enh	strong_trans	strong_trans_enh	strong_trans_enh	strong_trans_enh	strong_trans_enh
chr1	17866193	18024369	ARHGEF10L	.	+	trans_enh	trans_enh	trans_enh	weak_trans_enh	trans_enh	trans_enh	trans_enh	trans_enh	trans_enh	trans_enh	trans_enh	trans_enh	trans_enh	trans_enh	trans_enh	trans_enh	trans_enh	trans_enh	trans_enh	trans_enh	trans_enh	trans_enh	trans_enh	trans_enh	trans_enh	trans_enh	trans_enh	weak_trans_enh	trans_enh	trans_enh	trans_enh	weak_trans_enh	trans_K79me2	trans_K79me2	weak_trans_enh	trans_K36me3	trans_K79me2	trans_K79me2	trans_K79me2	trans_K79me2	bivalent	trans_K79me2	trans_K79me2	trans_K79me2
chr1	18081828	18153558	ACTL8	.	+	znf	znf	znf	znf	znf	bivalent	znf	znf	znf	znf	znf	znf	znf	znf	znf	znf	weak_trans_enh	znf	znf	znf	znf	znf	poised	znf	poised	poised	bivalent	znf	znf	znf	znf	znf	znf	znf	znf	znf	znf	znf	znf	znf	znf	znf	znf	znf
chr1	18434292	18704977	IGSF21	.	+	poised	poised	poised	poised	bivalent	bivalent	poised	poised	low	low	poised	poised	bivalent	poised	poised	poised	bivalent	poised	poised	poised	poised	poised	bivalent	poised	bivalent	bivalent	bivalent	bivalent	bivalent	bivalent	bivalent	bivalent	bivalent	bivalent	bivalent	bivalent	bivalent	bivalent	bivalent	bivalent	bivalent	bivalent	bivalent	bivalent
chr1	18807424	18812468	KLHDC7A	.	+	weak_trans_enh	weak_trans_enh	trans_enh	weak_trans_enh	weak_trans_enh	znf	weak_trans_enh	weak_trans_enh	poised	poised	weak_trans_enh	weak_trans_enh	poised	weak_trans_enh	weak_trans_enh	weak_trans_enh	bivalent	weak_trans_enh	weak_trans_enh	weak_trans_enh	weak_trans_enh	weak_trans_enh	poised	weak_trans_enh	poised	quiescent	poised	poised	quiescent	quiescent	quiescent	quiescent	quiescent	quiescent	quiescent	quiescent	quiescent	quiescent	quiescent	quiescent	quiescent	quiescent	quiescent	quiescent
chr1	18957340	19075360	PAX7	.	+	bivalent	bivalent	bivalent	bivalent	bivalent	bivalent	bivalent	bivalent	bivalent	bivalent	bivalent	bivalent	bivalent	bivalent	bivalent	bivalent	bivalent	bivalent	bivalent	bivalent	bivalent	bivalent	bivalent	bivalent	bivalent	bivalent	bivalent	bivalent	bivalent	bivalent	bivalent	bivalent	bivalent	bivalent	bivalent	bivalent	bivalent	bivalent	bivalent	bivalent	bivalent	bivalent	bivalent	bivalent
chr1	19166093	19186154	TAS1R2	.	-	bivalent	bivalent	bivalent	bivalent	bivalent	bivalent	bivalent	bivalent	bivalent	bivalent	bivalent	bivalent	bivalent	bivalent	bivalent	bivalent	bivalent	bivalent	bivalent	bivalent	bivalent	bivalent	bivalent	bivalent	bivalent	bivalent	bivalent	quiescent	quiescent	poised	poised	bivalent	bivalent	poised	bivalent	bivalent	quiescent	quiescent	quiescent	quiescent	quiescent	bivalent	poised	bivalent
chr1	19175767	19247615	RP13-279N23.2	.	-	trans_K36me3	trans_K79me2	trans_K36me3	weak_trans_enh	trans_enh	trans_K36me3	weak_trans_enh	trans_K36me3	weak_trans_enh	weak_trans_enh	trans_K79me2	bivalent	trans_K79me2	weak_trans_enh	weak_trans_enh	weak_trans_enh	weak_trans_enh	weak_trans_enh	weak_trans_enh	trans_K36me3	weak_trans_enh	trans_K36me3	weak_trans_enh	weak_trans_enh	weak_trans_enh	trans_K36me3	trans_enh	trans_enh	trans_K36me3	trans_K36me3	trans_K36me3	trans_K36me3	trans_K36me3	trans_cons	trans_K36me3	trans_enh	trans_K36me3	trans_K36me3	trans_K36me3	trans_K36me3	trans_cons	trans_cons	trans_K36me3	trans_K36me3
chr1	19197924	19229218	ALDH4A1	.	-	trans_K36me3	trans_K36me3	trans_K36me3	bivalent	weak_trans_enh	weak_trans_enh	trans_K36me3	trans_K36me3	bivalent	bivalent	weak_trans_enh	bivalent	poised	trans_K36me3	trans_K36me3	trans_K36me3	poised	trans_K36me3	trans_K36me3	trans_K36me3	trans_K36me3	trans_K36me3	weak_trans_enh	trans_K36me3	weak_trans_enh	weak_trans_enh	trans_enh	weak_trans_enh	trans_K36me3	trans_K36me3	weak_trans_enh	poised	poised	poised	weak_trans_enh	weak_trans_enh	poised	poised	poised	poised	poised	poised	poised	poised
chr1	19230774	19283170	IFFO2	.	-	trans_cons	trans_K79me2	trans_K79me2	trans_K79me2	strong_trans_enh	strong_trans_enh	trans_cons	trans_K79me2	trans_cons	trans_K79me2	trans_cons	trans_cons	strong_trans_enh	trans_K79me2	trans_K79me2	trans_K79me2	trans_enh	trans_K79me2	trans_K79me2	trans_K79me2	trans_K79me2	trans_cons	trans_cons	trans_K79me2	trans_cons	trans_cons	strong_trans_enh	strong_trans_enh	trans_enh	trans_enh	strong_trans	trans_enh	trans_enh	strong_trans_enh	trans_cons	strong_trans_enh	strong_trans_enh	strong_trans_enh	strong_trans_enh	strong_trans_enh	strong_trans_enh	strong_trans_enh	strong_trans_enh	strong_trans_enh
chr1	19401004	19536760	UBR4	.	-	strong_trans	strong_trans	strong_trans	strong_trans	strong_trans	strong_trans	strong_trans	strong_trans	strong_trans	strong_trans	strong_trans	strong_trans	strong_trans_enh	strong_trans	strong_trans	strong_trans	strong_trans	strong_trans	strong_trans	strong_trans	strong_trans	strong_trans	strong_trans_enh	strong_trans	strong_trans	strong_trans	strong_trans	strong_trans	strong_trans	strong_trans	strong_trans	strong_trans	strong_trans	strong_trans	strong_trans	strong_trans	strong_trans	strong_trans	strong_trans	strong_trans	strong_trans	strong_trans	strong_trans	strong_trans
chr1	19542154	19578046	EMC1	.	-	strong_trans	strong_trans	strong_trans	strong_trans	strong_trans	strong_trans	strong_trans	strong_trans	strong_trans	strong_trans	strong_trans	strong_trans	strong_trans	strong_trans	strong_trans	strong_trans	strong_trans	strong_trans	strong_trans	strong_trans	strong_trans	strong_trans	strong_trans_enh	strong_trans	strong_trans	strong_trans	strong_trans	strong_trans	strong_trans	strong_trans	strong_trans	strong_trans	strong_trans	strong_trans	strong_trans	strong_trans	strong_trans	strong_trans	strong_trans	strong_trans	strong_trans	strong_trans	strong_trans	strong_trans
chr1	19578299	19586622	MRTO4	.	+	strong_trans	strong_trans	strong_trans	strong_trans	strong_trans	strong_trans_enh	strong_trans	strong_trans	strong_trans	strong_trans	strong_trans	strong_trans	strong_trans_enh	strong_trans	strong_trans	strong_trans	strong_trans	strong_trans	strong_trans	strong_trans	strong_trans	strong_trans	strong_trans	strong_trans	strong_trans_enh	trans_enh	strong_trans_enh	strong_trans	strong_trans	strong_trans	strong_trans	strong_trans	strong_trans	strong_trans	strong_trans	strong_trans	strong_trans	strong_trans	strong_trans_enh	strong_trans	strong_trans	strong_trans_enh	strong_trans	strong_trans
chr1	19592476	19600688	AKR7L	.	-	bivalent	bivalent	bivalent	bivalent	bivalent	bivalent	bivalent	bivalent	bivalent	bivalent	bivalent	bivalent	bivalent	bivalent	bivalent	bivalent	bivalent	bivalent	bivalent	bivalent	bivalent	bivalent	bivalent	bivalent	bivalent	bivalent	bivalent	bivalent	bivalent	bivalent	bivalent	bivalent	bivalent	bivalent	bivalent	bivalent	bivalent	bivalent	bivalent	bivalent	bivalent	bivalent	bivalent	bivalent
chr1	19609067	19615264	AKR7A3	.	-	bivalent	bivalent	bivalent	bivalent	bivalent	bivalent	bivalent	bivalent	bivalent	bivalent	bivalent	bivalent	bivalent	bivalent	bivalent	bivalent	bivalent	bivalent	bivalent	bivalent	bivalent	bivalent	poised	bivalent	poised	znf	bivalent	low	bivalent	bivalent	bivalent	bivalent	bivalent	bivalent	bivalent	bivalent	bivalent	poised	bivalent	bivalent	bivalent	bivalent	bivalent	bivalent
chr1	19630459	19638638	AKR7A2	.	-	strong_trans	trans_K36me3	trans_K36me3	trans_K36me3	strong_trans	strong_trans	trans_K36me3	trans_K36me3	strong_trans	strong_trans	trans_K36me3	strong_trans	strong_trans	strong_trans	trans_K36me3	trans_K36me3	strong_trans	trans_K36me3	trans_K36me3	trans_K36me3	trans_K36me3	strong_trans	strong_trans	trans_K36me3	strong_trans	trans_enh	strong_trans	strong_trans	strong_trans	strong_trans	strong_trans	strong_trans	strong_trans	strong_trans	strong_trans	strong_trans	strong_trans	strong_trans	strong_trans	trans_enh	strong_trans	trans_enh	strong_trans	strong_trans
chr1	19638820	19655794	SLC66A1	.	+	trans_K36me3	trans_K36me3	trans_K36me3	trans_K36me3	strong_trans	strong_trans	trans_K36me3	trans_K36me3	strong_trans	strong_trans	trans_K36me3	strong_trans	strong_trans	trans_K36me3	trans_K36me3	trans_K36me3	strong_trans	trans_K36me3	trans_K36me3	trans_K36me3	trans_K36me3	trans_K36me3	strong_trans	trans_K36me3	strong_trans	strong_trans	strong_trans_enh	trans_enh	trans_enh	trans_enh	trans_enh	trans_enh	trans_enh	trans_enh	trans_enh	trans_enh	trans_K79me2	trans_K79me2	trans_enh	trans_K79me2	trans_K79me2	trans_K79me2	trans_enh	trans_enh
chr1	19665269	19812033	CAPZB	.	-	trans_cons	strong_trans	trans_cons	trans_cons	strong_trans_enh	strong_trans_enh	strong_trans_enh	strong_trans	trans_cons	trans_cons	strong_trans_enh	strong_trans_enh	strong_trans_enh	trans_cons	trans_cons	trans_cons	strong_trans_enh	strong_trans_enh	trans_cons	strong_trans_enh	trans_cons	strong_trans_enh	strong_trans_enh	trans_cons	strong_trans_enh	strong_trans_enh	strong_trans_enh	strong_trans_enh	strong_trans_enh	strong_trans_enh	strong_trans_enh	strong_trans_enh	strong_trans_enh	strong_trans_enh	strong_trans_enh	strong_trans_enh	strong_trans_enh	strong_trans_enh	strong_trans_enh	strong_trans_enh	strong_trans_enh	strong_trans_enh	strong_trans_enh	strong_trans_enh
chr1	19810897	19956315	MICOS10	.	+	trans_K79me2	trans_K79me2	trans_K79me2	trans_K79me2	trans_K79me2	trans_K79me2	trans_K79me2	trans_K79me2	trans_K79me2	trans_K79me2	trans_K79me2	trans_K79me2	trans_K79me2	trans_K79me2	trans_K79me2	trans_K79me2	trans_K79me2	trans_K79me2	trans_K79me2	trans_K79me2	trans_K79me2	trans_K79me2	trans_cons	trans_K79me2	trans_cons	trans_K79me2	trans_K79me2	trans_K79me2	trans_K79me2	trans_K79me2	trans_cons	trans_K79me2	trans_cons	trans_cons	trans_K79me2	trans_K79me2	trans_cons	trans_cons	trans_cons	trans_cons	trans_cons	trans_cons	trans_cons	trans_cons
chr1	19923473	19984949	NBL1	.	+	trans_K79me2	trans_K79me2	trans_K79me2	trans_K79me2	trans_K79me2	trans_cons	trans_K79me2	trans_K79me2	trans_K79me2	trans_K79me2	trans_K79me2	trans_K79me2	trans_cons	trans_K79me2	trans_K79me2	trans_K79me2	trans_cons	trans_K79me2	trans_K79me2	trans_K79me2	trans_K79me2	trans_K79me2	trans_cons	trans_K79me2	trans_cons	trans_cons	trans_cons	trans_cons	trans_K79me2	trans_K79me2	trans_cons	trans_cons	trans_cons	trans_cons	trans_cons	trans_cons	trans_cons	trans_cons	trans_cons	trans_cons	trans_cons	trans_cons	trans_cons	trans_cons
chr1	19923561	19983420	MICOS10-NBL1	.	+	trans_K79me2	trans_K79me2	trans_K79me2	trans_K79me2	trans_K79me2	trans_cons	trans_K79me2	trans_K79me2	trans_K79me2	trans_K79me2	trans_K79me2	trans_K79me2	trans_cons	trans_K79me2	trans_K79me2	trans_K79me2	trans_cons	trans_K79me2	trans_K79me2	trans_K79me2	trans_K79me2	trans_K79me2	trans_cons	trans_K79me2	trans_cons	trans_cons	trans_cons	trans_cons	trans_K79me2	trans_K79me2	trans_cons	trans_cons	trans_cons	trans_cons	trans_cons	trans_cons	trans_cons	trans_cons	trans_cons	trans_cons	trans_cons	trans_cons	trans_cons	trans_cons
chr1	19991368	20007459	HTR6	.	+	bivalent	bivalent	bivalent	bivalent	bivalent	bivalent	bivalent	bivalent	bivalent	bivalent	bivalent	bivalent	bivalent	bivalent	bivalent	bivalent	bivalent	bivalent	bivalent	bivalent	bivalent	bivalent	bivalent	bivalent	bivalent	bivalent	bivalent	bivalent	bivalent	bivalent	bivalent	bivalent	bivalent	bivalent	bivalent	bivalent	bivalent	bivalent	bivalent	bivalent	bivalent	bivalent	bivalent	bivalent
chr1	20008733	20126438	TMCO4	.	-	bivalent	bivalent	bivalent	bivalent	weak_trans_enh	weak_trans_enh	bivalent	bivalent	bivalent	bivalent	bivalent	bivalent	poised	bivalent	bivalent	bivalent	weak_trans_enh	bivalent	bivalent	bivalent	bivalent	poised	weak_trans_enh	bivalent	weak_trans_enh	weak_trans_enh	weak_trans_enh	weak_trans_enh	trans_K36me3	trans_K36me3	trans_K36me3	trans_K36me3	trans_K36me3	trans_K36me3	trans_K36me3	trans_K36me3	trans_K36me3	trans_K36me3	trans_K36me3	trans_K36me3	trans_K36me3	trans_K36me3	trans_K36me3	trans_K36me3
chr1	20140522	20141776	RNF186	.	-	weak_trans_enh	weak_trans_enh	weak_trans_enh	weak_trans_enh	poised	poised	weak_trans_enh	weak_trans_enh	poised	poised	weak_trans_enh	poised	poised	weak_trans_enh	weak_trans_enh	weak_trans_enh	bivalent	weak_trans_enh	weak_trans_enh	weak_trans_enh	weak_trans_enh	weak_trans_enh	poised	weak_trans_enh	bivalent	quiescent	poised	bivalent	poised	quiescent	poised	poised	quiescent	trans_K36me3	poised	quiescent	quiescent	quiescent	quiescent	quiescent	quiescent	quiescent	quiescent	quiescent
chr1	20208888	20239438	OTUD3	.	+	strong_trans	strong_trans	strong_trans	strong_trans	strong_trans	strong_trans	strong_trans	strong_trans	strong_trans	strong_trans	strong_trans	strong_trans	strong_trans	strong_trans	strong_trans	strong_trans	strong_trans	strong_trans	strong_trans	strong_trans	strong_trans	strong_trans	strong_trans	strong_trans	strong_trans	strong_trans	strong_trans	strong_trans	strong_trans	strong_trans	strong_trans	strong_trans	strong_trans	strong_trans	strong_trans	strong_trans	strong_trans	strong_trans	strong_trans	strong_trans	strong_trans	strong_trans	strong_trans	strong_trans
chr1	20246502	20250110	PLA2G2E	.	-	quiescent	poised	quiescent	quiescent	poised	bivalent	trans_K36me3	trans_K36me3	quiescent	quiescent	quiescent	quiescent	quiescent	quiescent	quiescent	quiescent	bivalent	poised	quiescent	quiescent	trans_K36me3	poised	poised	poised	poised	bivalent	bivalent	weak_trans_enh	quiescent	quiescent	quiescent	quiescent	quiescent	quiescent	quiescent	quiescent	quiescent	quiescent	quiescent	quiescent	quiescent	quiescent	quiescent	quiescent
chr1	20301924	20306909	PLA2G2A	.	-	poised	poised	poised	poised	poised	bivalent	poised	poised	quiescent	quiescent	poised	poised	poised	poised	poised	poised	bivalent	poised	poised	poised	poised	poised	poised	poised	poised	bivalent	poised	poised	bivalent	bivalent	bivalent	poised	quiescent	quiescent	bivalent	bivalent	quiescent	quiescent	quiescent	quiescent	quiescent	quiescent	quiescent	quiescent
chr1	20354672	20418404	PLA2G5	.	+	znf	znf	znf	znf	poised	bivalent	poised	znf	znf	znf	znf	znf	znf	znf	znf	znf	poised	znf	znf	znf	znf	bivalent	poised	znf	poised	poised	poised	poised	poised	bivalent	poised	poised	poised	poised	bivalent	bivalent	poised	poised	poised	poised	poised	poised	poised	poised
chr1	20438432	20446059	PLA2G2D	.	-	poised	poised	poised	poised	poised	bivalent	quiescent	poised	quiescent	quiescent	poised	poised	bivalent	poised	poised	poised	bivalent	poised	poised	poised	poised	poised	bivalent	poised	bivalent	bivalent	poised	bivalent	poised	poised	poised	poised	poised	poised	bivalent	bivalent	quiescent	quiescent	quiescent	quiescent	quiescent	quiescent	quiescent	quiescent
chr1	20465816	20476874	PLA2G2F	.	+	poised	poised	poised	poised	poised	bivalent	poised	poised	poised	poised	poised	poised	poised	poised	poised	poised	bivalent	poised	poised	poised	poised	poised	poised	poised	poised	bivalent	poised	poised	poised	poised	bivalent	poised	poised	poised	bivalent	bivalent	poised	poised	poised	poised	poised	poised	poised	poised
chr1	20487746	20513011	PLA2G2C	.	-	bivalent	bivalent	bivalent	bivalent	bivalent	bivalent	bivalent	bivalent	bivalent	bivalent	bivalent	poised	bivalent	bivalent	bivalent	bivalent	bivalent	bivalent	bivalent	bivalent	bivalent	znf	bivalent	bivalent	bivalent	bivalent	poised	bivalent	bivalent	bivalent	bivalent	poised	poised	znf	bivalent	bivalent	znf	weak_trans_enh	znf	weak_trans_enh	znf	znf	weak_trans_enh	poised
chr1	20512589	20522543	UBXN10	.	+	bivalent	bivalent	bivalent	bivalent	bivalent	bivalent	bivalent	bivalent	bivalent	bivalent	bivalent	poised	bivalent	bivalent	bivalent	bivalent	bivalent	bivalent	bivalent	bivalent	bivalent	poised	bivalent	bivalent	bivalent	bivalent	poised	bivalent	bivalent	bivalent	bivalent	poised	poised	weak_trans_enh	bivalent	bivalent	weak_trans_enh	weak_trans_enh	weak_trans_enh	weak_trans_enh	weak_trans_enh	weak_trans_enh	weak_trans_enh	weak_trans_enh
chr1	20617368	20686011	VWA5B1	.	+	bivalent	bivalent	bivalent	bivalent	bivalent	bivalent	bivalent	bivalent	bivalent	bivalent	bivalent	bivalent	bivalent	bivalent	bivalent	bivalent	bivalent	bivalent	bivalent	bivalent	bivalent	bivalent	bivalent	bivalent	bivalent	bivalent	bivalent	bivalent	bivalent	bivalent	bivalent	bivalent	bivalent	bivalent	bivalent	bivalent	bivalent	bivalent	bivalent	bivalent	bivalent	bivalent	bivalent	bivalent
chr1	20808884	20812703	CAMK2N1	.	-	bivalent	bivalent	bivalent	bivalent	poised	trans_enh	bivalent	bivalent	poised	poised	bivalent	bivalent	bivalent	bivalent	bivalent	bivalent	trans_enh	bivalent	bivalent	bivalent	bivalent	bivalent	poised	bivalent	trans_enh	bivalent	trans_enh	trans_enh	bivalent	bivalent	bivalent	bivalent	bivalent	bivalent	bivalent	bivalent	bivalent	bivalent	bivalent	bivalent	bivalent	bivalent	bivalent	bivalent
chr1	20825941	20834644	MUL1	.	-	trans_K36me3	strong_trans	trans_K36me3	strong_trans	trans_K36me3	strong_trans	strong_trans	trans_K36me3	strong_trans	strong_trans	strong_trans	trans_K36me3	strong_trans	strong_trans	trans_K36me3	trans_K36me3	strong_trans	strong_trans	trans_K36me3	trans_K36me3	trans_K36me3	trans_K36me3	strong_trans	trans_K36me3	strong_trans	strong_trans	strong_trans	strong_trans	strong_trans	strong_trans	strong_trans	strong_trans	strong_trans	strong_trans	strong_trans	strong_trans	strong_trans	strong_trans	strong_trans	strong_trans	strong_trans	strong_trans	strong_trans	strong_trans
chr1	20879066	20881513	FAM43B	.	+	bivalent	bivalent	bivalent	bivalent	bivalent	bivalent	bivalent	bivalent	bivalent	bivalent	bivalent	bivalent	bivalent	bivalent	bivalent	bivalent	bivalent	bivalent	bivalent	bivalent	bivalent	bivalent	bivalent	bivalent	bivalent	bivalent	bivalent	bivalent	bivalent	bivalent	bivalent	bivalent	bivalent	bivalent	bivalent	bivalent	bivalent	bivalent	bivalent	bivalent	bivalent	bivalent	bivalent	bivalent
chr1	20915579	20945396	CDA	.	+	poised	poised	poised	poised	poised	poised	poised	poised	poised	low	poised	poised	poised	poised	poised	poised	poised	poised	poised	poised	poised	poised	poised	poised	weak_trans_enh	poised	poised	weak_trans_enh	trans_enh	strong_trans_enh	trans_enh	poised	bivalent	bivalent	weak_trans_enh	weak_trans_enh	bivalent	trans_K79me2	trans_K79me2	trans_K79me2	poised	bivalent	trans_K79me2	trans_K79me2
chr1	20959951	20978004	PINK1	.	+	trans_K36me3	trans_K36me3	trans_K36me3	trans_K36me3	trans_K36me3	trans_K36me3	trans_K36me3	trans_K36me3	trans_K36me3	trans_K36me3	trans_K36me3	trans_K36me3	trans_K36me3	trans_K36me3	trans_K36me3	trans_K36me3	trans_K36me3	trans_K36me3	trans_K36me3	trans_K36me3	trans_K36me3	trans_K36me3	trans_K36me3	trans_K36me3	trans_K36me3	trans_K36me3	strong_trans	trans_K36me3	trans_K36me3	strong_trans_enh	trans_K36me3	trans_K36me3	trans_K36me3	trans_K36me3	trans_K36me3	trans_K36me3	trans_K36me3	trans_K36me3	trans_K36me3	trans_K36me3	trans_K36me3	trans_K36me3	trans_K36me3	trans_K36me3
chr1	20978260	20988037	DDOST	.	-	strong_trans	strong_trans	strong_trans	trans_K36me3	strong_trans	strong_trans	strong_trans	strong_trans	strong_trans	strong_trans	strong_trans	strong_trans	strong_trans	strong_trans	strong_trans	strong_trans	strong_trans	strong_trans	strong_trans	strong_trans	strong_trans	strong_trans	strong_trans	strong_trans	strong_trans	strong_trans	strong_trans	strong_trans	strong_trans	strong_trans	strong_trans	strong_trans	strong_trans	strong_trans	strong_trans	strong_trans	strong_trans	strong_trans_enh	strong_trans_enh	strong_trans	strong_trans_enh	strong_trans	strong_trans_enh	strong_trans_enh
chr1	20990507	21044510	KIF17	.	-	poised	bivalent	bivalent	bivalent	poised	poised	poised	bivalent	poised	poised	poised	poised	poised	bivalent	bivalent	bivalent	poised	bivalent	bivalent	bivalent	bivalent	poised	poised	bivalent	poised	poised	poised	poised	bivalent	poised	bivalent	poised	poised	poised	bivalent	bivalent	bivalent	poised	poised	poised	poised	poised	poised	poised
chr1	21046224	21059330	SH2D5	.	-	bivalent	bivalent	bivalent	bivalent	poised	bivalent	bivalent	bivalent	bivalent	bivalent	bivalent	bivalent	bivalent	bivalent	bivalent	bivalent	poised	bivalent	bivalent	bivalent	bivalent	poised	bivalent	bivalent	bivalent	bivalent	trans_enh	trans_enh	bivalent	bivalent	bivalent	bivalent	bivalent	bivalent	bivalent	bivalent	bivalent	bivalent	bivalent	bivalent	poised	bivalent	bivalent	bivalent
chr1	21066759	21113816	HP1BP3	.	-	strong_trans	strong_trans	strong_trans	strong_trans	strong_trans	strong_trans	strong_trans	strong_trans	strong_trans	strong_trans	strong_trans	strong_trans	strong_trans	strong_trans	strong_trans	strong_trans	strong_trans	strong_trans	strong_trans	strong_trans	strong_trans	strong_trans	strong_trans	strong_trans	strong_trans	strong_trans	strong_trans	strong_trans	strong_trans	strong_trans	strong_trans	strong_trans	strong_trans	strong_trans	strong_trans	strong_trans	strong_trans	strong_trans	strong_trans_enh	strong_trans	strong_trans_enh	strong_trans	strong_trans_enh	strong_trans_enh
chr1	21132785	21503778	EIF4G3	.	-	trans_cons	trans_cons	trans_K36me3	trans_K36me3	trans_K79me2	trans_K79me2	trans_K79me2	trans_K36me3	trans_cons	trans_cons	trans_cons	trans_cons	trans_cons	trans_K79me2	trans_K79me2	trans_K79me2	trans_K79me2	trans_K36me3	trans_K79me2	trans_K79me2	trans_K79me2	trans_K79me2	trans_cons	trans_K79me2	trans_cons	trans_cons	trans_cons	trans_cons	trans_cons	trans_cons	trans_cons	trans_K79me2	trans_K79me2	trans_K79me2	trans_cons	trans_cons	trans_K79me2	trans_K79me2	trans_K79me2	trans_K79me2	trans_K79me2	trans_K79me2	trans_K79me2	trans_K79me2
chr1	21543740	21672065	ECE1	.	-	trans_enh	weak_trans_enh	weak_trans_enh	weak_trans_enh	trans_enh	trans_enh	trans_enh	weak_trans_enh	weak_trans_enh	weak_trans_enh	trans_enh	trans_enh	trans_enh	weak_trans_enh	weak_trans_enh	weak_trans_enh	trans_enh	weak_trans_enh	weak_trans_enh	weak_trans_enh	weak_trans_enh	trans_enh	trans_enh	weak_trans_enh	trans_enh	trans_enh	trans_enh	trans_enh	trans_enh	trans_enh	trans_enh	trans_enh	trans_enh	trans_enh	trans_enh	trans_enh	trans_enh	trans_enh	trans_enh	trans_enh	trans_enh	trans_enh	trans_enh	trans_enh
chr1	21766621	21811498	NBPF3	.	+	poised	bivalent	bivalent	bivalent	trans_K36me3	weak_trans_enh	znf	bivalent	poised	poised	bivalent	trans_K36me3	trans_K36me3	bivalent	bivalent	bivalent	weak_trans_enh	bivalent	bivalent	bivalent	bivalent	trans_K36me3	weak_trans_enh	bivalent	weak_trans_enh	weak_trans_enh	trans_K36me3	weak_trans_enh	bivalent	bivalent	poised	poised	weak_trans_enh	trans_K36me3	weak_trans_enh	poised	trans_K36me3	trans_K36me3	trans_K36me3	trans_K36me3	trans_K36me3	trans_K36me3	trans_K36me3	trans_K36me3
chr1	21835890	21904903	ALPL	.	+	weak_trans_enh	weak_trans_enh	weak_trans_enh	weak_trans_enh	poised	poised	weak_trans_enh	weak_trans_enh	poised	poised	poised	weak_trans_enh	poised	weak_trans_enh	weak_trans_enh	weak_trans_enh	bivalent	weak_trans_enh	weak_trans_enh	weak_trans_enh	weak_trans_enh	weak_trans_enh	weak_trans_enh	weak_trans_enh	weak_trans_enh	poised	poised	poised	bivalent	trans_K79me2	bivalent	poised	bivalent	bivalent	bivalent	bivalent	bivalent	bivalent	bivalent	bivalent	bivalent	bivalent	bivalent	bivalent
chr1	21873897	21880495	ENSG00000289715	.	+	weak_trans_enh	weak_trans_enh	weak_trans_enh	weak_trans_enh	poised	weak_trans_enh	poised	weak_trans_enh	poised	poised	poised	weak_trans_enh	weak_trans_enh	weak_trans_enh	weak_trans_enh	weak_trans_enh	weak_trans_enh	weak_trans_enh	weak_trans_enh	weak_trans_enh	weak_trans_enh	weak_trans_enh	weak_trans_enh	weak_trans_enh	weak_trans_enh	weak_trans_enh	poised	poised	poised	weak_trans_enh	poised	bivalent	poised	quiescent	bivalent	poised	bivalent	bivalent	bivalent	bivalent	bivalent	bivalent	bivalent	bivalent
chr1	21922714	21995850	RAP1GAP	.	-	poised	bivalent	bivalent	bivalent	bivalent	bivalent	bivalent	bivalent	bivalent	bivalent	bivalent	bivalent	bivalent	bivalent	bivalent	bivalent	bivalent	poised	bivalent	bivalent	poised	poised	bivalent	poised	bivalent	bivalent	bivalent	bivalent	bivalent	bivalent	bivalent	bivalent	bivalent	bivalent	bivalent	bivalent	bivalent	bivalent	bivalent	bivalent	bivalent	bivalent	bivalent	bivalent
chr1	22004791	22110099	USP48	.	-	strong_trans	strong_trans	strong_trans	strong_trans	trans_cons	trans_cons	trans_cons	strong_trans	strong_trans	strong_trans	strong_trans	strong_trans	strong_trans	strong_trans	strong_trans	strong_trans	trans_cons	strong_trans	strong_trans	strong_trans	strong_trans	trans_cons	trans_cons	trans_cons	trans_cons	strong_trans	strong_trans	strong_trans	strong_trans	strong_trans	strong_trans	strong_trans	strong_trans	strong_trans	strong_trans	strong_trans	strong_trans	strong_trans	strong_trans	strong_trans	strong_trans	strong_trans	strong_trans	strong_trans
chr1	22138758	22151718	LDLRAD2	.	+	trans_K36me3	trans_K36me3	trans_K36me3	trans_K36me3	trans_K36me3	trans_K36me3	trans_K36me3	trans_K36me3	weak_trans_enh	weak_trans_enh	trans_K36me3	trans_K36me3	trans_K36me3	trans_K36me3	trans_K36me3	trans_K36me3	trans_K36me3	trans_K36me3	trans_K36me3	trans_K36me3	trans_K36me3	trans_K36me3	trans_K36me3	trans_K36me3	trans_K36me3	trans_K36me3	trans_K36me3	trans_K36me3	weak_trans_enh	poised	poised	bivalent	poised	poised	weak_trans_enh	weak_trans_enh	bivalent	bivalent	bivalent	bivalent	bivalent	bivalent	bivalent	bivalent
chr1	22148737	22263803	HSPG2	.	-	trans_enh	trans_K36me3	trans_enh	trans_enh	trans_enh	strong_trans_enh	trans_enh	trans_enh	trans_enh	trans_enh	trans_cons	trans_enh	strong_trans_enh	trans_enh	trans_enh	trans_enh	trans_enh	trans_enh	trans_enh	trans_enh	trans_enh	trans_enh	strong_trans_enh	trans_enh	strong_trans_enh	strong_trans_enh	strong_trans_enh	trans_enh	trans_K36me3	weak_trans_enh	weak_trans_enh	weak_trans_enh	weak_trans_enh	weak_trans_enh	trans_enh	trans_enh	trans_K79me2	weak_trans_enh	trans_K79me2	trans_K79me2	poised	weak_trans_enh	weak_trans_enh	trans_K79me2
chr1	22303515	22325135	CELA3B	.	+	poised	poised	poised	quiescent	quiescent	quiescent	poised	quiescent	quiescent	quiescent	znf	quiescent	poised	poised	quiescent	quiescent	bivalent	poised	quiescent	poised	quiescent	znf	quiescent	quiescent	quiescent	quiescent	quiescent	poised	quiescent	quiescent	quiescent	quiescent	quiescent	quiescent	poised	poised	quiescent	quiescent	quiescent	quiescent	quiescent	quiescent	quiescent	quiescent
chr1	22328150	22339035	CELA3A	.	+	quiescent	quiescent	quiescent	quiescent	poised	poised	quiescent	quiescent	quiescent	quiescent	quiescent	quiescent	quiescent	quiescent	quiescent	quiescent	quiescent	quiescent	quiescent	quiescent	quiescent	quiescent	quiescent	quiescent	quiescent	quiescent	poised	poised	quiescent	quiescent	quiescent	quiescent	quiescent	quiescent	quiescent	quiescent	quiescent	quiescent	quiescent	quiescent	quiescent	quiescent	quiescent	quiescent
chr1	22351635	22419436	ENSG00000289694	.	+	strong_trans	trans_cons	trans_cons	strong_trans	trans_cons	trans_cons	trans_cons	trans_cons	strong_trans	strong_trans	strong_trans	strong_trans	strong_trans	trans_cons	trans_cons	trans_cons	trans_cons	trans_cons	trans_cons	trans_cons	trans_cons	trans_cons	strong_trans_enh	trans_cons	trans_cons	trans_cons	strong_trans_enh	strong_trans	strong_trans_enh	strong_trans_enh	strong_trans_enh	strong_trans_enh	strong_trans_enh	strong_trans_enh	strong_trans_enh	strong_trans_enh	strong_trans_enh	strong_trans_enh	strong_trans_enh	strong_trans_enh	strong_trans_enh	strong_trans_enh	strong_trans_enh	strong_trans_enh
chr1	22379120	22427853	CDC42	.	+	strong_trans	strong_trans	strong_trans	strong_trans	strong_trans	strong_trans	strong_trans	strong_trans	strong_trans	strong_trans	strong_trans_enh	strong_trans	strong_trans	strong_trans	strong_trans	strong_trans	strong_trans	strong_trans_enh	strong_trans	strong_trans	strong_trans	trans_cons	strong_trans_enh	strong_trans	strong_trans_enh	strong_trans	strong_trans_enh	strong_trans	strong_trans_enh	strong_trans_enh	strong_trans_enh	strong_trans_enh	strong_trans_enh	strong_trans_enh	strong_trans_enh	strong_trans_enh	strong_trans_enh	strong_trans_enh	strong_trans_enh	strong_trans_enh	strong_trans_enh	strong_trans_enh	strong_trans_enh	strong_trans_enh
chr1	22443806	22470462	WNT4	.	-	weak_trans_enh	bivalent	poised	poised	weak_trans_enh	bivalent	weak_trans_enh	poised	bivalent	bivalent	trans_cons	trans_enh	trans_enh	weak_trans_enh	weak_trans_enh	poised	bivalent	weak_trans_enh	weak_trans_enh	weak_trans_enh	bivalent	trans_enh	bivalent	weak_trans_enh	trans_enh	trans_enh	trans_enh	weak_trans_enh	bivalent	trans_enh	trans_enh	trans_enh	trans_enh	trans_K36me3	trans_K36me3	trans_K36me3	trans_K36me3	trans_K36me3	trans_K36me3	trans_K36me3	trans_K36me3	trans_K36me3	trans_K79me2	trans_K36me3
chr1	22755331	22857650	ZBTB40	.	+	trans_K36me3	trans_K36me3	trans_K36me3	trans_K36me3	trans_K36me3	trans_K36me3	trans_K36me3	trans_K36me3	trans_K36me3	trans_K36me3	trans_cons	trans_K36me3	trans_cons	trans_K36me3	trans_K36me3	trans_K36me3	trans_K36me3	trans_K36me3	trans_K36me3	trans_K36me3	trans_K36me3	trans_K36me3	trans_K36me3	trans_K36me3	trans_K36me3	trans_K36me3	trans_cons	trans_cons	trans_K36me3	trans_K36me3	trans_cons	trans_K36me3	trans_cons	trans_K36me3	trans_cons	trans_cons	trans_cons	trans_cons	trans_cons	trans_cons	trans_cons	trans_cons	trans_cons	trans_cons
chr1	22889982	22930088	EPHA8	.	+	bivalent	bivalent	bivalent	bivalent	bivalent	bivalent	bivalent	bivalent	bivalent	bivalent	bivalent	bivalent	bivalent	bivalent	bivalent	bivalent	bivalent	bivalent	bivalent	bivalent	bivalent	bivalent	bivalent	bivalent	bivalent	bivalent	bivalent	bivalent	bivalent	bivalent	bivalent	bivalent	bivalent	bivalent	bivalent	bivalent	bivalent	bivalent	bivalent	bivalent	bivalent	bivalent	bivalent	bivalent
chr1	22961570	22966171	C1QA	.	+	poised	poised	poised	znf	bivalent	bivalent	poised	poised	znf	znf	poised	znf	bivalent	znf	poised	poised	bivalent	poised	poised	poised	poised	bivalent	bivalent	poised	bivalent	bivalent	bivalent	bivalent	poised	poised	trans_K36me3	bivalent	bivalent	bivalent	bivalent	bivalent	bivalent	bivalent	bivalent	quiescent	bivalent	bivalent	bivalent	bivalent
chr1	22962999	22970560	ENSG00000289692	.	+	poised	poised	poised	znf	bivalent	bivalent	poised	poised	znf	znf	poised	znf	bivalent	znf	poised	poised	bivalent	poised	poised	poised	poised	bivalent	bivalent	poised	bivalent	bivalent	low	bivalent	poised	poised	trans_K36me3	bivalent	bivalent	poised	bivalent	bivalent	bivalent	bivalent	bivalent	poised	bivalent	bivalent	bivalent	bivalent
chr1	22969507	22974603	C1QC	.	+	poised	bivalent	poised	quiescent	poised	bivalent	poised	poised	poised	poised	poised	poised	poised	poised	poised	poised	bivalent	poised	poised	poised	poised	poised	bivalent	poised	poised	bivalent	low	bivalent	poised	bivalent	poised	bivalent	bivalent	poised	bivalent	poised	bivalent	bivalent	bivalent	poised	bivalent	bivalent	bivalent	bivalent
chr1	22979255	22988130	C1QB	.	+	quiescent	bivalent	poised	quiescent	bivalent	bivalent	trans_K36me3	poised	bivalent	bivalent	quiescent	quiescent	bivalent	quiescent	quiescent	quiescent	bivalent	quiescent	quiescent	poised	quiescent	poised	bivalent	poised	bivalent	bivalent	low	bivalent	quiescent	quiescent	quiescent	quiescent	quiescent	quiescent	bivalent	bivalent	quiescent	quiescent	quiescent	quiescent	quiescent	quiescent	quiescent	quiescent
chr1	23037332	23247993	EPHB2	.	+	poised	poised	poised	poised	weak_trans_enh	trans_K79me2	weak_trans_enh	poised	weak_trans_enh	weak_trans_enh	weak_trans_enh	weak_trans_enh	weak_trans_enh	poised	poised	poised	weak_trans_enh	poised	poised	poised	poised	poised	poised	poised	poised	poised	poised	poised	poised	poised	poised	bivalent	bivalent	bivalent	poised	poised	bivalent	bivalent	bivalent	bivalent	low	bivalent	bivalent	bivalent
chr1	23279536	23299359	LACTBL1	.	-	bivalent	bivalent	bivalent	bivalent	bivalent	bivalent	bivalent	bivalent	bivalent	bivalent	bivalent	bivalent	bivalent	bivalent	bivalent	bivalent	bivalent	bivalent	bivalent	bivalent	bivalent	bivalent	bivalent	bivalent	bivalent	bivalent	bivalent	bivalent	bivalent	bivalent	bivalent	bivalent	bivalent	bivalent	bivalent	bivalent	bivalent	bivalent	bivalent	bivalent	bivalent	bivalent	bivalent	bivalent
chr1	23337327	23345593	TEX46	.	-	weak_trans_enh	trans_K36me3	trans_K79me2	trans_K79me2	trans_K79me2	trans_K79me2	trans_K79me2	trans_K79me2	weak_trans_enh	weak_trans_enh	weak_trans_enh	trans_K36me3	weak_trans_enh	trans_K79me2	trans_K36me3	trans_K79me2	weak_trans_enh	trans_K36me3	trans_K36me3	weak_trans_enh	trans_K79me2	trans_K79me2	weak_trans_enh	trans_K79me2	trans_K79me2	weak_trans_enh	weak_trans_enh	weak_trans_enh	weak_trans_enh	weak_trans_enh	weak_trans_enh	trans_K36me3	trans_K79me2	trans_K79me2	trans_K36me3	trans_K36me3	trans_K79me2	trans_K79me2	trans_K79me2	trans_K79me2	trans_K79me2	trans_K79me2	trans_K79me2	trans_K79me2
chr1	23345936	23410182	KDM1A	.	+	strong_trans	strong_trans	strong_trans	strong_trans	trans_cons	trans_cons	strong_trans	strong_trans	strong_trans	strong_trans	strong_trans	strong_trans	strong_trans	strong_trans	strong_trans	strong_trans	trans_cons	strong_trans	strong_trans	strong_trans	strong_trans	strong_trans	strong_trans	strong_trans	strong_trans	strong_trans	strong_trans	strong_trans	strong_trans	strong_trans	strong_trans	strong_trans	strong_trans	strong_trans	strong_trans	strong_trans	strong_trans	strong_trans	strong_trans	strong_trans	strong_trans	strong_trans	strong_trans	strong_trans
chr1	23410523	23504301	LUZP1	.	-	trans_cons	trans_cons	trans_cons	trans_cons	trans_cons	trans_cons	trans_cons	trans_cons	trans_cons	trans_cons	trans_cons	trans_cons	trans_cons	trans_cons	trans_cons	trans_cons	trans_cons	trans_cons	trans_cons	trans_cons	trans_cons	trans_cons	trans_cons	trans_cons	trans_cons	trans_cons	trans_cons	trans_cons	trans_cons	trans_cons	trans_cons	trans_cons	trans_cons	trans_cons	trans_cons	trans_cons	trans_cons	trans_cons	trans_cons	trans_cons	trans_cons	trans_cons	trans_cons	trans_cons
chr1	23518388	23543995	HTR1D	.	-	poised	bivalent	bivalent	bivalent	poised	bivalent	bivalent	bivalent	bivalent	bivalent	bivalent	poised	poised	bivalent	bivalent	bivalent	bivalent	bivalent	bivalent	bivalent	bivalent	poised	bivalent	bivalent	bivalent	bivalent	poised	poised	bivalent	bivalent	bivalent	bivalent	bivalent	bivalent	bivalent	bivalent	bivalent	bivalent	bivalent	bivalent	bivalent	bivalent	bivalent	bivalent
chr1	23630264	23670829	HNRNPR	.	-	strong_trans_enh	strong_trans_enh	strong_trans	strong_trans	strong_trans	strong_trans	strong_trans	strong_trans	strong_trans_enh	strong_trans_enh	strong_trans_enh	strong_trans_enh	strong_trans_enh	strong_trans_enh	strong_trans_enh	strong_trans_enh	strong_trans	strong_trans_enh	strong_trans_enh	strong_trans_enh	strong_trans	strong_trans	strong_trans_enh	strong_trans	strong_trans_enh	strong_trans_enh	strong_trans_enh	strong_trans_enh	strong_trans_enh	strong_trans_enh	strong_trans_enh	strong_trans_enh	strong_trans_enh	strong_trans_enh	strong_trans_enh	strong_trans_enh	strong_trans_enh	strong_trans_enh	strong_trans_enh	strong_trans_enh	strong_trans_enh	strong_trans_enh	strong_trans_enh	strong_trans_enh
chr1	23685941	23696329	ZNF436	.	-	znf	znf	znf	znf	znf	znf	znf	znf	znf	znf	znf	znf	znf	znf	znf	znf	znf	znf	znf	znf	bivalent	znf	znf	znf	znf	znf	znf	znf	znf	znf	znf	znf	znf	znf	znf	znf	znf	znf	znf	znf	znf	znf	znf	znf
chr1	23707402	23751241	TCEA3	.	-	bivalent	bivalent	bivalent	bivalent	weak_trans_enh	weak_trans_enh	bivalent	bivalent	bivalent	bivalent	bivalent	bivalent	bivalent	bivalent	bivalent	bivalent	weak_trans_enh	bivalent	bivalent	bivalent	bivalent	bivalent	weak_trans_enh	bivalent	weak_trans_enh	weak_trans_enh	weak_trans_enh	poised	poised	bivalent	poised	bivalent	bivalent	poised	poised	bivalent	trans_K36me3	weak_trans_enh	weak_trans_enh	trans_K36me3	weak_trans_enh	trans_K36me3	weak_trans_enh	trans_K36me3
chr1	23755056	23811061	ASAP3	.	-	trans_K36me3	trans_K36me3	trans_K36me3	trans_K36me3	trans_K36me3	weak_trans_enh	trans_K36me3	trans_K36me3	trans_K36me3	trans_K36me3	trans_K36me3	trans_K36me3	trans_enh	trans_K36me3	trans_K36me3	trans_K36me3	weak_trans_enh	trans_K36me3	trans_K36me3	trans_K36me3	trans_K36me3	trans_K36me3	trans_enh	trans_K36me3	trans_enh	trans_enh	weak_trans_enh	weak_trans_enh	bivalent	bivalent	bivalent	poised	poised	poised	bivalent	bivalent	poised	poised	poised	poised	poised	poised	poised	poised
chr1	23832930	23857725	E2F2	.	-	weak_trans_enh	trans_K79me2	trans_K79me2	bivalent	weak_trans_enh	weak_trans_enh	weak_trans_enh	weak_trans_enh	trans_enh	trans_enh	poised	trans_enh	trans_K79me2	bivalent	bivalent	bivalent	poised	weak_trans_enh	poised	poised	trans_K36me3	weak_trans_enh	poised	weak_trans_enh	poised	poised	poised	weak_trans_enh	trans_enh	trans_enh	trans_enh	trans_enh	weak_trans_enh	trans_enh	trans_enh	trans_enh	weak_trans_enh	weak_trans_enh	trans_enh	trans_K79me2	weak_trans_enh	trans_enh	trans_enh	trans_enh
chr1	23884417	23885992	ID3	.	-	trans_enh	trans_enh	trans_enh	strong_trans_enh	strong_trans_enh	trans_enh	trans_enh	trans_enh	strong_trans_enh	strong_trans_enh	strong_trans_enh	strong_trans_enh	strong_trans_enh	strong_trans_enh	strong_trans_enh	strong_trans_enh	strong_trans_enh	trans_enh	trans_enh	strong_trans_enh	trans_enh	trans_enh	strong_trans_enh	trans_enh	strong_trans_enh	strong_trans_enh	trans_enh	trans_enh	weak_trans_enh	trans_enh	trans_enh	strong_trans_enh	trans_enh	trans_enh	weak_trans_enh	weak_trans_enh	trans_enh	trans_enh	strong_trans_enh	trans_enh	trans_enh	trans_enh	strong_trans_enh	trans_enh
chr1	24018232	24023325	RPL11	.	+	strong_trans_enh	strong_trans	strong_trans_enh	strong_trans_enh	strong_trans	strong_trans_enh	strong_trans	strong_trans_enh	strong_trans_enh	strong_trans_enh	strong_trans_enh	strong_trans_enh	strong_trans_enh	strong_trans_enh	strong_trans_enh	strong_trans_enh	strong_trans_enh	strong_trans_enh	strong_trans_enh	strong_trans_enh	strong_trans	strong_trans	strong_trans_enh	strong_trans_enh	strong_trans_enh	strong_trans_enh	strong_trans_enh	strong_trans_enh	strong_trans_enh	strong_trans_enh	strong_trans_enh	strong_trans_enh	strong_trans_enh	strong_trans_enh	strong_trans_enh	strong_trans_enh	strong_trans_enh	strong_trans_enh	strong_trans_enh	strong_trans_enh	strong_trans_enh	strong_trans_enh	strong_trans_enh	strong_trans_enh
chr1	24069938	24088549	ELOA	.	+	strong_trans	strong_trans	strong_trans	strong_trans	strong_trans	strong_trans	strong_trans	strong_trans	strong_trans_enh	strong_trans	strong_trans	strong_trans_enh	strong_trans_enh	strong_trans	strong_trans	strong_trans	strong_trans	strong_trans	strong_trans	strong_trans	strong_trans	strong_trans	strong_trans_enh	strong_trans	strong_trans_enh	strong_trans_enh	strong_trans_enh	strong_trans_enh	strong_trans	strong_trans_enh	strong_trans_enh	strong_trans_enh	strong_trans_enh	strong_trans_enh	strong_trans_enh	strong_trans_enh	strong_trans_enh	strong_trans_enh	strong_trans_enh	strong_trans_enh	strong_trans_enh	strong_trans_enh	strong_trans_enh	strong_trans_enh
chr1	24104908	24114722	PITHD1	.	+	strong_trans	strong_trans	strong_trans	strong_trans	trans_enh	trans_enh	trans_enh	strong_trans	strong_trans	trans_enh	strong_trans	strong_trans	strong_trans_enh	strong_trans	strong_trans	strong_trans	trans_enh	strong_trans	strong_trans	strong_trans	trans_K36me3	trans_K36me3	trans_enh	strong_trans	trans_enh	trans_enh	strong_trans_enh	trans_enh	strong_trans	trans_enh	strong_trans	strong_trans	strong_trans	trans_enh	strong_trans	trans_enh	trans_enh	trans_enh	strong_trans	strong_trans	strong_trans	strong_trans	strong_trans	strong_trans_enh
chr1	24117635	24122029	LYPLA2	.	+	strong_trans	strong_trans	strong_trans	strong_trans	trans_enh	trans_enh	strong_trans	strong_trans	trans_enh	trans_enh	strong_trans	trans_enh	strong_trans_enh	strong_trans	trans_enh	strong_trans	trans_enh	strong_trans	strong_trans	strong_trans	strong_trans	strong_trans_enh	trans_enh	strong_trans_enh	trans_enh	trans_enh	strong_trans_enh	trans_enh	trans_enh	trans_enh	strong_trans	strong_trans	strong_trans	trans_enh	trans_enh	strong_trans_enh	trans_enh	trans_enh	trans_enh	trans_enh	trans_enh	trans_enh	trans_enh	trans_enh
chr1	24122089	24127271	GALE	.	-	trans_K36me3	trans_K36me3	trans_K36me3	trans_K36me3	trans_enh	trans_enh	trans_K36me3	trans_K36me3	trans_K36me3	trans_K36me3	trans_K36me3	trans_K36me3	trans_enh	trans_K36me3	trans_enh	trans_K36me3	trans_enh	trans_K36me3	trans_K36me3	trans_K36me3	trans_K36me3	trans_enh	trans_enh	trans_enh	trans_enh	trans_enh	trans_enh	trans_K36me3	trans_enh	trans_enh	trans_enh	trans_enh	trans_enh	trans_enh	trans_enh	trans_enh	trans_enh	trans_enh	trans_enh	trans_enh	trans_enh	trans_enh	trans_enh	trans_enh
chr1	24128375	24165110	HMGCL	.	-	trans_K36me3	trans_K36me3	trans_K36me3	trans_K36me3	trans_K36me3	trans_K36me3	trans_K36me3	trans_K36me3	trans_K36me3	trans_K36me3	trans_K36me3	trans_K36me3	trans_K36me3	trans_K36me3	trans_K36me3	trans_K36me3	trans_K36me3	trans_K36me3	trans_K36me3	trans_K36me3	trans_K36me3	trans_K36me3	trans_K36me3	trans_K36me3	trans_K36me3	trans_K36me3	trans_K36me3	trans_K36me3	trans_enh	weak_trans_enh	weak_trans_enh	trans_K36me3	weak_trans_enh	trans_K36me3	weak_trans_enh	trans_enh	trans_K36me3	trans_K36me3	trans_K36me3	trans_K36me3	trans_K36me3	weak_trans_enh	weak_trans_enh	weak_trans_enh
chr1	24171567	24194780	FUCA1	.	-	bivalent	bivalent	bivalent	bivalent	weak_trans_enh	weak_trans_enh	bivalent	bivalent	bivalent	bivalent	bivalent	bivalent	bivalent	bivalent	bivalent	bivalent	bivalent	bivalent	bivalent	bivalent	bivalent	bivalent	weak_trans_enh	bivalent	poised	poised	trans_K36me3	poised	trans_enh	trans_K36me3	trans_K36me3	trans_enh	trans_K36me3	trans_K36me3	trans_K36me3	trans_K36me3	trans_K36me3	trans_K36me3	trans_K36me3	trans_K36me3	trans_K36me3	trans_K36me3	trans_K36me3	trans_K36me3
chr1	24197005	24239852	CNR2	.	-	bivalent	bivalent	bivalent	bivalent	bivalent	bivalent	bivalent	bivalent	bivalent	bivalent	bivalent	bivalent	bivalent	bivalent	bivalent	bivalent	bivalent	bivalent	bivalent	bivalent	bivalent	bivalent	bivalent	bivalent	bivalent	bivalent	bivalent	bivalent	poised	poised	weak_trans_enh	weak_trans_enh	poised	weak_trans_enh	poised	weak_trans_enh	poised	poised	poised	poised	poised	poised	poised	poised
chr1	24283329	24289952	PNRC2	.	+	trans_enh	trans_K36me3	trans_enh	trans_K36me3	weak_trans_enh	trans_enh	trans_enh	trans_K36me3	trans_enh	trans_enh	trans_enh	trans_enh	trans_enh	trans_enh	trans_enh	trans_enh	trans_K36me3	trans_enh	trans_enh	strong_trans	trans_K36me3	weak_trans_enh	strong_trans_enh	trans_enh	trans_enh	trans_enh	trans_enh	trans_enh	trans_enh	trans_enh	trans_enh	trans_enh	trans_enh	trans_enh	trans_enh	trans_enh	trans_enh	trans_enh	trans_enh	trans_enh	strong_trans_enh	trans_enh	trans_enh	trans_enh
chr1	24290837	24307417	SRSF10	.	-	strong_trans_enh	strong_trans	strong_trans_enh	strong_trans	strong_trans	strong_trans	strong_trans	strong_trans_enh	strong_trans_enh	strong_trans_enh	strong_trans_enh	strong_trans_enh	strong_trans_enh	strong_trans_enh	strong_trans_enh	strong_trans_enh	strong_trans	strong_trans_enh	strong_trans_enh	strong_trans_enh	strong_trans	strong_trans	strong_trans_enh	strong_trans	strong_trans_enh	strong_trans_enh	strong_trans_enh	strong_trans_enh	strong_trans_enh	strong_trans_enh	strong_trans_enh	strong_trans_enh	strong_trans_enh	strong_trans_enh	strong_trans_enh	strong_trans_enh	strong_trans_enh	strong_trans_enh	strong_trans_enh	strong_trans_enh	strong_trans_enh	strong_trans_enh	strong_trans_enh	strong_trans_enh
chr1	24382525	24438625	MYOM3	.	-	poised	poised	poised	poised	poised	bivalent	poised	poised	poised	poised	poised	poised	poised	poised	poised	poised	bivalent	poised	poised	poised	poised	poised	poised	poised	poised	poised	poised	poised	poised	poised	poised	poised	poised	low	poised	poised	poised	poised	poised	poised	poised	bivalent	poised	poised
chr1	24446261	24469630	IL22RA1	.	-	poised	poised	poised	znf	poised	bivalent	poised	poised	znf	znf	poised	znf	poised	znf	znf	znf	bivalent	poised	poised	poised	poised	poised	poised	poised	poised	poised	poised	poised	poised	znf	znf	znf	znf	low	znf	poised	poised	poised	poised	poised	znf	znf	poised	poised
chr1	24480658	24514449	IFNLR1	.	-	weak_trans_enh	trans_K36me3	weak_trans_enh	weak_trans_enh	bivalent	bivalent	bivalent	weak_trans_enh	bivalent	bivalent	poised	trans_K36me3	bivalent	trans_K36me3	weak_trans_enh	weak_trans_enh	bivalent	trans_K36me3	weak_trans_enh	weak_trans_enh	trans_K36me3	weak_trans_enh	bivalent	bivalent	bivalent	bivalent	weak_trans_enh	weak_trans_enh	bivalent	bivalent	poised	poised	poised	poised	bivalent	bivalent	poised	poised	poised	poised	poised	poised	poised	poised
chr1	24526048	24690972	GRHL3	.	+	poised	poised	poised	poised	poised	bivalent	poised	poised	poised	bivalent	poised	poised	poised	poised	poised	poised	bivalent	poised	poised	poised	poised	poised	poised	poised	poised	poised	poised	weak_trans_enh	bivalent	bivalent	bivalent	bivalent	bivalent	bivalent	bivalent	bivalent	poised	bivalent	bivalent	poised	poised	bivalent	bivalent	bivalent
chr1	24683489	24743424	STPG1	.	-	poised	poised	poised	poised	weak_trans_enh	weak_trans_enh	poised	poised	poised	poised	poised	weak_trans_enh	weak_trans_enh	poised	poised	poised	weak_trans_enh	poised	poised	poised	poised	poised	weak_trans_enh	poised	weak_trans_enh	weak_trans_enh	weak_trans_enh	weak_trans_enh	poised	weak_trans_enh	weak_trans_enh	weak_trans_enh	weak_trans_enh	weak_trans_enh	weak_trans_enh	weak_trans_enh	weak_trans_enh	weak_trans_enh	weak_trans_enh	weak_trans_enh	weak_trans_enh	weak_trans_enh	weak_trans_enh	weak_trans_enh
chr1	24742292	24799466	NIPAL3	.	+	poised	poised	poised	poised	weak_trans_enh	trans_K36me3	poised	poised	poised	poised	poised	poised	weak_trans_enh	poised	poised	poised	trans_K36me3	poised	poised	poised	poised	weak_trans_enh	weak_trans_enh	poised	trans_K36me3	weak_trans_enh	trans_enh	trans_K36me3	trans_K36me3	trans_K36me3	trans_K36me3	trans_K36me3	trans_K36me3	trans_K36me3	trans_K36me3	trans_K36me3	trans_K36me3	trans_K36me3	trans_enh	trans_K36me3	trans_enh	trans_K36me3	trans_enh	trans_K36me3
chr1	24828841	24867530	RCAN3	.	+	weak_trans_enh	poised	poised	poised	poised	poised	bivalent	poised	bivalent	bivalent	weak_trans_enh	poised	poised	poised	poised	poised	poised	poised	weak_trans_enh	poised	poised	poised	poised	poised	poised	poised	trans_K79me2	weak_trans_enh	weak_trans_enh	weak_trans_enh	weak_trans_enh	weak_trans_enh	trans_enh	trans_enh	weak_trans_enh	weak_trans_enh	trans_enh	trans_enh	trans_enh	trans_enh	trans_enh	trans_enh	trans_enh	trans_enh
chr1	24882578	24935819	NCMAP	.	+	bivalent	bivalent	bivalent	bivalent	poised	bivalent	bivalent	bivalent	bivalent	bivalent	bivalent	bivalent	bivalent	bivalent	bivalent	bivalent	bivalent	bivalent	bivalent	bivalent	bivalent	poised	bivalent	bivalent	bivalent	bivalent	poised	bivalent	bivalent	bivalent	bivalent	bivalent	bivalent	poised	poised	poised	bivalent	bivalent	bivalent	bivalent	poised	bivalent	bivalent	poised
chr1	24958207	24999772	SRRM1	.	+	strong_trans	strong_trans	strong_trans	strong_trans	strong_trans	strong_trans	strong_trans	strong_trans	strong_trans	strong_trans	strong_trans	strong_trans	strong_trans	strong_trans	strong_trans	strong_trans	strong_trans	strong_trans	strong_trans	strong_trans	strong_trans	strong_trans	strong_trans_enh	strong_trans	strong_trans_enh	strong_trans_enh	strong_trans	strong_trans	strong_trans	strong_trans	strong_trans	strong_trans	strong_trans	strong_trans	strong_trans	strong_trans	strong_trans	strong_trans	strong_trans	strong_trans	strong_trans_enh	strong_trans	strong_trans	strong_trans
chr1	25071873	25170812	CLIC4	.	+	trans_cons	trans_cons	trans_cons	trans_cons	trans_cons	trans_cons	trans_cons	trans_cons	trans_cons	trans_cons	trans_cons	trans_cons	trans_cons	trans_cons	trans_cons	trans_cons	trans_cons	trans_cons	trans_cons	trans_cons	trans_cons	trans_cons	strong_trans_enh	trans_cons	strong_trans_enh	strong_trans_enh	trans_cons	trans_cons	trans_cons	trans_cons	trans_cons	trans_cons	trans_cons	trans_K79me2	trans_cons	trans_cons	trans_K79me2	trans_cons	trans_K79me2	trans_cons	trans_K79me2	trans_cons	trans_K79me2	trans_K79me2
chr1	25226002	25291612	RUNX3	.	-	bivalent	bivalent	bivalent	bivalent	bivalent	bivalent	bivalent	bivalent	bivalent	bivalent	bivalent	bivalent	bivalent	bivalent	bivalent	bivalent	bivalent	bivalent	bivalent	bivalent	bivalent	bivalent	bivalent	bivalent	bivalent	bivalent	bivalent	bivalent	trans_enh	trans_enh	trans_enh	trans_enh	trans_enh	strong_trans_enh	trans_enh	trans_enh	trans_enh	trans_enh	trans_enh	trans_enh	strong_trans_enh	strong_trans_enh	trans_enh	strong_trans_enh
chr1	25548767	25558993	SYF2	.	-	strong_trans	strong_trans	strong_trans	strong_trans	strong_trans	strong_trans	strong_trans	strong_trans	strong_trans	strong_trans	strong_trans	strong_trans	strong_trans	strong_trans	strong_trans	strong_trans	strong_trans	strong_trans	strong_trans	strong_trans	strong_trans	strong_trans	strong_trans	strong_trans	trans_enh	strong_trans	strong_trans	strong_trans	strong_trans	strong_trans	strong_trans	strong_trans	strong_trans	strong_trans	strong_trans	strong_trans	strong_trans	strong_trans	strong_trans	strong_trans	strong_trans	strong_trans	strong_trans_enh	strong_trans
chr1	25568740	25664704	RSRP1	.	-	znf	trans_K36me3	znf	znf	znf	trans_K36me3	znf	trans_K79me2	trans_K79me2	trans_K79me2	znf	znf	znf	trans_K79me2	trans_K79me2	trans_K79me2	weak_trans_enh	znf	znf	trans_K79me2	znf	trans_K79me2	weak_trans_enh	trans_K79me2	weak_trans_enh	weak_trans_enh	trans_K79me2	znf	trans_K79me2	trans_K79me2	trans_K79me2	trans_K79me2	trans_K79me2	trans_K79me2	trans_K79me2	trans_K79me2	weak_trans_enh	trans_K79me2	trans_K79me2	weak_trans_enh	weak_trans_enh	weak_trans_enh	trans_K79me2	weak_trans_enh
chr1	25598884	25656936	RHD	.	+	quiescent	quiescent	quiescent	quiescent	poised	poised	low	quiescent	quiescent	quiescent	quiescent	quiescent	poised	poised	quiescent	quiescent	poised	quiescent	quiescent	quiescent	quiescent	quiescent	poised	quiescent	poised	poised	quiescent	poised	poised	poised	poised	quiescent	poised	poised	poised	poised	poised	poised	poised	poised	poised	poised	poised	poised
chr1	25664808	25688852	TMEM50A	.	+	strong_trans	strong_trans	strong_trans	strong_trans	strong_trans	trans_enh	strong_trans	strong_trans	strong_trans	strong_trans	strong_trans	strong_trans	strong_trans	strong_trans	strong_trans	strong_trans	trans_enh	strong_trans	strong_trans	strong_trans	strong_trans	strong_trans	trans_enh	strong_trans	strong_trans_enh	strong_trans_enh	strong_trans	trans_enh	strong_trans	strong_trans	strong_trans	strong_trans	strong_trans	strong_trans	strong_trans	strong_trans	strong_trans_enh	strong_trans_enh	strong_trans_enh	strong_trans_enh	strong_trans_enh	strong_trans_enh	strong_trans_enh	strong_trans_enh
chr1	25688740	25756683	RHCE	.	-	znf	znf	znf	znf	znf	poised	znf	znf	znf	znf	znf	znf	poised	znf	znf	znf	weak_trans_enh	znf	znf	znf	znf	znf	weak_trans_enh	znf	weak_trans_enh	weak_trans_enh	znf	poised	znf	znf	znf	znf	znf	znf	znf	znf	weak_trans_enh	znf	trans_K79me2	znf	znf	znf	znf	znf
chr1	25757349	25826700	MACO1	.	+	trans_K79me2	trans_K79me2	trans_K79me2	trans_cons	trans_K79me2	trans_cons	trans_K79me2	trans_K79me2	trans_K79me2	trans_cons	trans_cons	trans_cons	trans_cons	trans_K79me2	trans_K79me2	trans_K79me2	trans_K79me2	trans_K79me2	trans_K79me2	trans_K79me2	trans_K79me2	trans_K36me3	trans_cons	trans_K79me2	trans_cons	trans_cons	trans_cons	trans_cons	trans_cons	trans_cons	strong_trans	trans_cons	trans_cons	trans_cons	trans_cons	trans_cons	trans_cons	trans_cons	trans_cons	trans_cons	trans_cons	trans_cons	trans_cons	trans_cons
chr1	25870097	25895377	LDLRAP1	.	+	weak_trans_enh	weak_trans_enh	weak_trans_enh	weak_trans_enh	weak_trans_enh	trans_enh	weak_trans_enh	weak_trans_enh	weak_trans_enh	weak_trans_enh	weak_trans_enh	weak_trans_enh	weak_trans_enh	weak_trans_enh	weak_trans_enh	poised	weak_trans_enh	weak_trans_enh	weak_trans_enh	weak_trans_enh	weak_trans_enh	weak_trans_enh	trans_enh	weak_trans_enh	weak_trans_enh	trans_enh	trans_enh	trans_enh	trans_enh	trans_enh	trans_enh	trans_enh	trans_enh	strong_trans_enh	trans_enh	trans_enh	strong_trans_enh	strong_trans_enh	strong_trans_enh	trans_enh	strong_trans_enh	strong_trans_enh	strong_trans_enh	strong_trans_enh
chr1	25943282	26112697	MAN1C1	.	+	poised	poised	poised	poised	poised	weak_trans_enh	poised	poised	poised	poised	poised	poised	poised	poised	poised	poised	bivalent	poised	poised	poised	poised	poised	poised	poised	poised	bivalent	poised	poised	poised	poised	poised	weak_trans_enh	weak_trans_enh	weak_trans_enh	poised	poised	weak_trans_enh	weak_trans_enh	trans_enh	weak_trans_enh	weak_trans_enh	weak_trans_enh	weak_trans_enh	weak_trans_enh
chr1	26126684	26144712	SELENON	.	+	trans_K36me3	trans_K36me3	trans_K36me3	trans_K36me3	trans_K36me3	trans_enh	trans_enh	trans_K36me3	trans_enh	trans_K36me3	trans_enh	trans_enh	trans_enh	trans_K36me3	trans_K36me3	trans_K36me3	trans_enh	trans_K36me3	trans_K36me3	trans_K36me3	trans_K36me3	trans_K36me3	trans_enh	trans_enh	trans_enh	trans_enh	trans_enh	trans_K36me3	trans_enh	trans_enh	trans_enh	trans_enh	trans_enh	trans_enh	trans_K36me3	trans_enh	trans_enh	trans_enh	trans_enh	trans_enh	trans_enh	trans_enh	trans_enh	trans_enh
chr1	26137961	26150235	ENSG00000255054	.	+	trans_enh	trans_K36me3	trans_enh	trans_enh	trans_enh	strong_trans	trans_enh	trans_enh	strong_trans	strong_trans	trans_enh	strong_trans	strong_trans	trans_enh	trans_enh	trans_enh	trans_enh	trans_enh	trans_enh	trans_enh	trans_enh	trans_enh	strong_trans	trans_enh	strong_trans	strong_trans	trans_enh	strong_trans	trans_enh	trans_enh	trans_enh	trans_enh	trans_enh	trans_enh	strong_trans	strong_trans	trans_enh	trans_enh	trans_enh	trans_enh	trans_enh	trans_enh	trans_enh	trans_enh
chr1	26145131	26159433	MTFR1L	.	+	trans_K36me3	trans_K36me3	trans_K36me3	trans_enh	trans_enh	strong_trans	strong_trans	trans_K36me3	strong_trans	strong_trans	strong_trans	strong_trans	strong_trans	trans_K36me3	trans_K36me3	trans_enh	strong_trans	trans_enh	trans_K36me3	trans_enh	trans_K36me3	strong_trans	strong_trans	trans_enh	strong_trans	strong_trans	strong_trans	strong_trans	strong_trans	trans_enh	strong_trans	strong_trans	trans_enh	strong_trans	trans_enh	strong_trans_enh	strong_trans	trans_enh	strong_trans_enh	trans_enh	strong_trans_enh	trans_enh	trans_enh	strong_trans
chr1	26158404	26185949	AUNIP	.	-	trans_K36me3	trans_K36me3	trans_K36me3	trans_K36me3	trans_K36me3	trans_K36me3	trans_K36me3	trans_K36me3	trans_K36me3	trans_K36me3	trans_K36me3	trans_K36me3	trans_enh	trans_K36me3	trans_K36me3	trans_K36me3	trans_K36me3	trans_K36me3	trans_K36me3	trans_K36me3	trans_K36me3	trans_K36me3	trans_K36me3	trans_K36me3	trans_K36me3	trans_K36me3	trans_K36me3	trans_K79me2	trans_K36me3	trans_enh	trans_enh	trans_K36me3	trans_enh	trans_K36me3	trans_enh	trans_enh	trans_enh	trans_enh	trans_enh	trans_enh	trans_enh	trans_K36me3	trans_enh	trans_K36me3
chr1	26187975	26202199	PAQR7	.	-	poised	poised	weak_trans_enh	poised	weak_trans_enh	weak_trans_enh	weak_trans_enh	weak_trans_enh	weak_trans_enh	weak_trans_enh	poised	weak_trans_enh	weak_trans_enh	poised	poised	poised	trans_K36me3	poised	poised	poised	poised	weak_trans_enh	weak_trans_enh	poised	weak_trans_enh	weak_trans_enh	trans_enh	trans_enh	weak_trans_enh	trans_enh	weak_trans_enh	weak_trans_enh	weak_trans_enh	weak_trans_enh	weak_trans_enh	trans_enh	weak_trans_enh	weak_trans_enh	weak_trans_enh	poised	weak_trans_enh	weak_trans_enh	weak_trans_enh	weak_trans_enh
chr1	26210672	26233482	STMN1	.	-	trans_enh	trans_K36me3	trans_enh	trans_enh	trans_enh	trans_enh	trans_enh	trans_enh	trans_enh	trans_enh	trans_enh	trans_enh	trans_enh	trans_enh	trans_enh	trans_enh	trans_enh	trans_enh	trans_enh	trans_enh	trans_K36me3	trans_enh	weak_trans_enh	trans_enh	weak_trans_enh	weak_trans_enh	trans_enh	trans_enh	trans_K36me3	trans_K36me3	trans_enh	trans_K79me2	trans_K79me2	trans_K79me2	trans_enh	trans_enh	trans_K79me2	trans_K79me2	trans_K79me2	trans_K79me2	trans_K79me2	trans_K79me2	trans_K79me2	trans_K79me2
chr1	26286258	26324608	PAFAH2	.	-	trans_K36me3	trans_K36me3	trans_K36me3	trans_K36me3	trans_K36me3	trans_K36me3	trans_K36me3	trans_K36me3	trans_K36me3	trans_K36me3	trans_K36me3	trans_K36me3	trans_enh	trans_K36me3	trans_K36me3	trans_K36me3	trans_K36me3	trans_K36me3	trans_K36me3	trans_K36me3	trans_K36me3	trans_K36me3	trans_K36me3	trans_K36me3	trans_K36me3	trans_K36me3	trans_K36me3	trans_K36me3	trans_enh	trans_K36me3	trans_K36me3	trans_enh	trans_enh	trans_enh	trans_K36me3	trans_enh	trans_enh	trans_enh	trans_enh	trans_enh	trans_enh	trans_enh	trans_enh	trans_enh
chr1	26346375	26362955	EXTL1	.	+	bivalent	bivalent	bivalent	bivalent	poised	poised	poised	bivalent	poised	poised	bivalent	poised	poised	bivalent	bivalent	bivalent	poised	bivalent	bivalent	bivalent	bivalent	poised	poised	bivalent	poised	weak_trans_enh	poised	poised	poised	poised	poised	poised	poised	poised	poised	poised	poised	poised	poised	poised	poised	poised	poised	poised
chr1	26363743	26372609	SLC30A2	.	-	bivalent	bivalent	bivalent	bivalent	bivalent	bivalent	bivalent	bivalent	bivalent	bivalent	bivalent	bivalent	bivalent	bivalent	bivalent	bivalent	bivalent	bivalent	bivalent	bivalent	bivalent	bivalent	bivalent	bivalent	bivalent	bivalent	bivalent	bivalent	bivalent	bivalent	bivalent	bivalent	bivalent	bivalent	bivalent	bivalent	bivalent	bivalent	bivalent	bivalent	bivalent	bivalent	bivalent	bivalent
chr1	26377792	26394927	TRIM63	.	-	bivalent	bivalent	bivalent	bivalent	bivalent	bivalent	bivalent	bivalent	bivalent	bivalent	bivalent	bivalent	bivalent	bivalent	bivalent	bivalent	bivalent	bivalent	bivalent	bivalent	bivalent	low	bivalent	bivalent	bivalent	bivalent	bivalent	bivalent	bivalent	bivalent	bivalent	bivalent	bivalent	bivalent	bivalent	bivalent	bivalent	bivalent	bivalent	bivalent	bivalent	bivalent	bivalent	bivalent
chr1	26437656	26452046	PDIK1L	.	+	weak_trans_enh	trans_K36me3	trans_K36me3	trans_K36me3	weak_trans_enh	weak_trans_enh	trans_K36me3	trans_K36me3	trans_K36me3	trans_enh	trans_K36me3	trans_K36me3	weak_trans_enh	trans_K36me3	weak_trans_enh	trans_K36me3	weak_trans_enh	trans_K36me3	trans_K36me3	trans_K36me3	trans_K36me3	trans_K79me2	trans_enh	trans_K36me3	weak_trans_enh	weak_trans_enh	trans_enh	weak_trans_enh	trans_enh	trans_enh	trans_enh	trans_enh	trans_enh	trans_enh	trans_enh	trans_enh	trans_enh	trans_enh	trans_enh	trans_enh	trans_enh	trans_enh	trans_enh	trans_enh
chr1	26485570	26490453	FAM110D	.	+	bivalent	bivalent	bivalent	bivalent	bivalent	bivalent	bivalent	bivalent	bivalent	bivalent	bivalent	bivalent	bivalent	bivalent	bivalent	bivalent	bivalent	bivalent	bivalent	bivalent	bivalent	bivalent	bivalent	bivalent	bivalent	bivalent	poised	bivalent	bivalent	bivalent	bivalent	bivalent	bivalent	bivalent	poised	bivalent	bivalent	bivalent	bivalent	bivalent	bivalent	bivalent	bivalent	bivalent
chr1	26490592	26495454	C1orf232	.	-	bivalent	bivalent	bivalent	bivalent	poised	bivalent	poised	bivalent	poised	poised	bivalent	poised	poised	bivalent	bivalent	bivalent	bivalent	bivalent	bivalent	bivalent	bivalent	poised	poised	bivalent	trans_K36me3	trans_K36me3	trans_K36me3	poised	poised	poised	poised	poised	bivalent	poised	poised	poised	poised	poised	poised	poised	poised	poised	poised	poised
chr1	26496007	26498323	ZNF593OS	.	-	weak_trans_enh	poised	trans_enh	trans_K36me3	trans_enh	trans_enh	weak_trans_enh	trans_K36me3	weak_trans_enh	trans_enh	weak_trans_enh	trans_enh	weak_trans_enh	trans_K79me2	weak_trans_enh	trans_K36me3	trans_enh	weak_trans_enh	trans_K36me3	trans_K79me2	trans_K79me2	trans_enh	weak_trans_enh	trans_enh	trans_K79me2	trans_K79me2	trans_enh	trans_enh	trans_enh	weak_trans_enh	trans_K79me2	weak_trans_enh	weak_trans_enh	weak_trans_enh	weak_trans_enh	trans_enh	weak_trans_enh	trans_K79me2	weak_trans_enh	weak_trans_enh	weak_trans_enh	weak_trans_enh	weak_trans_enh	weak_trans_enh
chr1	26496399	26497364	ZNF593	.	+	weak_trans_enh	poised	trans_enh	trans_K36me3	trans_enh	trans_enh	trans_enh	trans_enh	trans_enh	trans_enh	trans_enh	trans_enh	trans_enh	trans_K79me2	trans_enh	trans_K36me3	trans_enh	trans_enh	trans_K36me3	trans_K79me2	trans_K79me2	trans_enh	trans_enh	trans_enh	trans_K79me2	trans_enh	trans_enh	trans_enh	trans_enh	weak_trans_enh	trans_K79me2	weak_trans_enh	weak_trans_enh	weak_trans_enh	trans_enh	trans_enh	trans_K79me2	trans_K79me2	weak_trans_enh	weak_trans_enh	trans_enh	trans_enh	trans_enh	weak_trans_enh
chr1	26503975	26516375	CNKSR1	.	+	weak_trans_enh	weak_trans_enh	weak_trans_enh	weak_trans_enh	trans_K36me3	poised	trans_K36me3	weak_trans_enh	poised	poised	poised	trans_K36me3	poised	weak_trans_enh	poised	weak_trans_enh	bivalent	weak_trans_enh	poised	weak_trans_enh	weak_trans_enh	trans_enh	quiescent	weak_trans_enh	quiescent	quiescent	weak_trans_enh	trans_enh	weak_trans_enh	quiescent	quiescent	poised	poised	poised	poised	poised	poised	poised	poised	poised	poised	poised	poised	poised
chr1	26517052	26529459	CATSPER4	.	+	poised	weak_trans_enh	poised	poised	trans_K36me3	bivalent	weak_trans_enh	trans_K36me3	poised	bivalent	poised	poised	bivalent	poised	poised	poised	bivalent	poised	poised	poised	poised	trans_K36me3	bivalent	poised	bivalent	bivalent	trans_K36me3	trans_K36me3	poised	poised	poised	poised	weak_trans_enh	poised	poised	poised	weak_trans_enh	weak_trans_enh	weak_trans_enh	weak_trans_enh	poised	weak_trans_enh	weak_trans_enh	poised
chr1	26560691	26605299	CEP85	.	+	strong_trans	strong_trans	strong_trans	strong_trans	trans_enh	trans_enh	trans_enh	strong_trans	strong_trans	strong_trans	trans_enh	strong_trans	strong_trans	strong_trans	strong_trans	strong_trans	trans_enh	strong_trans	strong_trans	strong_trans	trans_K36me3	trans_enh	trans_enh	strong_trans	trans_enh	trans_enh	trans_enh	trans_enh	trans_enh	trans_enh	trans_enh	trans_enh	trans_enh	trans_enh	trans_enh	trans_enh	strong_trans	trans_enh	trans_enh	trans_enh	trans_enh	trans_enh	trans_enh	trans_enh
chr1	26606577	26608013	SH3BGRL3	.	+	trans_enh	trans_enh	trans_enh	trans_enh	trans_enh	strong_trans_enh	trans_enh	trans_enh	trans_enh	trans_enh	strong_trans_enh	strong_trans_enh	strong_trans_enh	trans_enh	trans_enh	trans_enh	strong_trans_enh	strong_trans_enh	trans_enh	trans_enh	trans_enh	strong_trans_enh	strong_trans_enh	trans_enh	strong_trans_enh	strong_trans_enh	strong_trans_enh	strong_trans_enh	strong_trans_enh	strong_trans_enh	strong_trans_enh	strong_trans_enh	strong_trans_enh	strong_trans_enh	strong_trans_enh	strong_trans_enh	strong_trans_enh	strong_trans_enh	strong_trans_enh	strong_trans_enh	strong_trans_enh	strong_trans_enh	strong_trans_enh	strong_trans_enh
chr1	26607819	26644854	UBXN11	.	-	weak_trans_enh	weak_trans_enh	weak_trans_enh	weak_trans_enh	weak_trans_enh	weak_trans_enh	weak_trans_enh	weak_trans_enh	weak_trans_enh	weak_trans_enh	weak_trans_enh	weak_trans_enh	weak_trans_enh	weak_trans_enh	weak_trans_enh	weak_trans_enh	weak_trans_enh	weak_trans_enh	weak_trans_enh	weak_trans_enh	weak_trans_enh	weak_trans_enh	weak_trans_enh	weak_trans_enh	weak_trans_enh	weak_trans_enh	weak_trans_enh	weak_trans_enh	trans_enh	trans_enh	trans_enh	trans_enh	trans_enh	trans_enh	trans_enh	trans_enh	trans_enh	trans_enh	trans_enh	trans_enh	trans_enh	trans_enh	trans_enh	trans_enh
chr1	26644449	26647014	CD52	.	+	weak_trans_enh	weak_trans_enh	weak_trans_enh	weak_trans_enh	weak_trans_enh	poised	weak_trans_enh	weak_trans_enh	low	poised	poised	weak_trans_enh	poised	weak_trans_enh	weak_trans_enh	weak_trans_enh	poised	weak_trans_enh	weak_trans_enh	weak_trans_enh	weak_trans_enh	weak_trans_enh	poised	weak_trans_enh	poised	poised	poised	poised	trans_enh	trans_enh	trans_enh	strong_trans_enh	trans_enh	strong_trans_enh	trans_enh	trans_enh	trans_enh	trans_enh	strong_trans_enh	trans_enh	strong_trans_enh	trans_enh	trans_enh	strong_trans_enh
chr1	26648189	26686571	CRYBG2	.	-	weak_trans_enh	trans_K36me3	trans_K36me3	trans_K36me3	poised	bivalent	poised	weak_trans_enh	poised	poised	poised	weak_trans_enh	poised	trans_K36me3	poised	trans_K36me3	bivalent	weak_trans_enh	trans_K36me3	trans_K36me3	trans_K36me3	weak_trans_enh	bivalent	poised	bivalent	bivalent	poised	poised	bivalent	trans_K36me3	weak_trans_enh	weak_trans_enh	weak_trans_enh	weak_trans_enh	trans_K36me3	bivalent	weak_trans_enh	weak_trans_enh	weak_trans_enh	weak_trans_enh	weak_trans_enh	weak_trans_enh	weak_trans_enh	weak_trans_enh
chr1	26688125	26701013	ZNF683	.	-	bivalent	bivalent	bivalent	bivalent	bivalent	bivalent	bivalent	bivalent	bivalent	bivalent	bivalent	bivalent	bivalent	bivalent	bivalent	bivalent	bivalent	bivalent	bivalent	bivalent	bivalent	bivalent	bivalent	bivalent	bivalent	bivalent	bivalent	bivalent	poised	poised	poised	poised	poised	weak_trans_enh	poised	poised	weak_trans_enh	poised	poised	weak_trans_enh	weak_trans_enh	weak_trans_enh	weak_trans_enh	weak_trans_enh
chr1	26737308	26756219	LIN28A	.	+	trans_enh	trans_enh	trans_enh	trans_enh	weak_trans_enh	bivalent	trans_enh	trans_enh	trans_enh	trans_enh	trans_enh	trans_enh	trans_enh	strong_trans_enh	trans_enh	strong_trans_enh	bivalent	trans_enh	strong_trans_enh	strong_trans_enh	trans_enh	trans_enh	bivalent	trans_enh	bivalent	bivalent	bivalent	bivalent	bivalent	bivalent	bivalent	bivalent	bivalent	bivalent	bivalent	bivalent	bivalent	bivalent	bivalent	bivalent	bivalent	bivalent	bivalent	bivalent
chr1	26758773	26797797	DHDDS	.	+	strong_trans	trans_K36me3	strong_trans	trans_K36me3	strong_trans	strong_trans	trans_enh	trans_K36me3	strong_trans	strong_trans	strong_trans	strong_trans	strong_trans	strong_trans	strong_trans	strong_trans	strong_trans	strong_trans	trans_K36me3	strong_trans	trans_K36me3	strong_trans	strong_trans	strong_trans	strong_trans	strong_trans	strong_trans	strong_trans	strong_trans	strong_trans	strong_trans	strong_trans	strong_trans	strong_trans	strong_trans	strong_trans	strong_trans	strong_trans	strong_trans	strong_trans	strong_trans	strong_trans	strong_trans	strong_trans
chr1	26798931	26803133	HMGN2	.	+	strong_trans_enh	strong_trans	strong_trans	trans_enh	trans_enh	strong_trans	strong_trans	strong_trans	strong_trans_enh	strong_trans_enh	strong_trans_enh	strong_trans_enh	strong_trans_enh	strong_trans_enh	strong_trans_enh	strong_trans_enh	trans_enh	strong_trans_enh	strong_trans_enh	strong_trans_enh	strong_trans	strong_trans	strong_trans_enh	strong_trans_enh	strong_trans_enh	strong_trans_enh	strong_trans_enh	strong_trans_enh	strong_trans_enh	strong_trans_enh	strong_trans_enh	strong_trans_enh	strong_trans_enh	strong_trans_enh	strong_trans_enh	strong_trans_enh	strong_trans_enh	strong_trans_enh	strong_trans_enh	strong_trans_enh	strong_trans_enh	strong_trans_enh	strong_trans_enh	strong_trans_enh
chr1	26856252	26901521	RPS6KA1	.	+	trans_K36me3	trans_K36me3	trans_K36me3	trans_K36me3	trans_K36me3	trans_K36me3	trans_K36me3	trans_K36me3	trans_K36me3	trans_K36me3	trans_K36me3	trans_K36me3	trans_K79me2	trans_K36me3	trans_K36me3	trans_K36me3	poised	trans_K36me3	trans_K36me3	trans_K36me3	trans_K36me3	trans_enh	poised	trans_K36me3	poised	poised	trans_enh	trans_enh	strong_trans_enh	strong_trans_enh	strong_trans_enh	strong_trans_enh	strong_trans_enh	strong_trans_enh	strong_trans_enh	strong_trans_enh	strong_trans_enh	strong_trans_enh	strong_trans_enh	strong_trans_enh	strong_trans_enh	strong_trans_enh	strong_trans_enh	strong_trans_enh
chr1	27019727	27108595	ARID1A	.	+	strong_trans_enh	strong_trans_enh	strong_trans_enh	strong_trans	strong_trans_enh	strong_trans_enh	strong_trans_enh	strong_trans	strong_trans_enh	strong_trans_enh	strong_trans_enh	strong_trans_enh	strong_trans_enh	strong_trans_enh	strong_trans_enh	strong_trans_enh	strong_trans_enh	strong_trans_enh	strong_trans_enh	strong_trans_enh	strong_trans	strong_trans	strong_trans_enh	strong_trans_enh	strong_trans_enh	strong_trans_enh	strong_trans_enh	strong_trans_enh	strong_trans_enh	strong_trans_enh	strong_trans_enh	strong_trans_enh	strong_trans_enh	strong_trans_enh	strong_trans_enh	strong_trans_enh	strong_trans_enh	strong_trans_enh	strong_trans_enh	strong_trans_enh	strong_trans_enh	strong_trans_enh	strong_trans_enh	strong_trans_enh
chr1	27113545	27127150	PIGV	.	+	weak_trans_enh	weak_trans_enh	weak_trans_enh	weak_trans_enh	weak_trans_enh	weak_trans_enh	weak_trans_enh	weak_trans_enh	weak_trans_enh	weak_trans_enh	weak_trans_enh	weak_trans_enh	weak_trans_enh	weak_trans_enh	weak_trans_enh	weak_trans_enh	weak_trans_enh	weak_trans_enh	weak_trans_enh	weak_trans_enh	weak_trans_enh	weak_trans_enh	trans_enh	weak_trans_enh	weak_trans_enh	weak_trans_enh	weak_trans_enh	weak_trans_enh	weak_trans_enh	trans_enh	trans_enh	trans_enh	trans_enh	trans_enh	trans_enh	trans_enh	trans_enh	trans_enh	trans_enh	trans_enh	trans_enh	trans_enh	trans_enh	trans_enh
chr1	27153179	27184095	ZDHHC18	.	+	strong_trans	strong_trans	trans_K36me3	trans_K36me3	trans_enh	trans_enh	strong_trans	strong_trans	strong_trans	strong_trans	strong_trans	strong_trans	strong_trans	strong_trans	strong_trans	trans_K36me3	trans_enh	strong_trans	trans_K36me3	strong_trans	strong_trans	strong_trans	trans_enh	trans_enh	trans_enh	trans_enh	trans_enh	trans_enh	trans_enh	strong_trans_enh	trans_enh	trans_enh	trans_enh	strong_trans_enh	trans_enh	trans_enh	trans_enh	trans_enh	strong_trans_enh	trans_enh	strong_trans_enh	strong_trans_enh	strong_trans_enh	strong_trans_enh
chr1	27189640	27190947	SFN	.	+	weak_trans_enh	poised	poised	poised	weak_trans_enh	weak_trans_enh	poised	poised	poised	poised	poised	poised	poised	poised	poised	poised	weak_trans_enh	poised	poised	poised	poised	poised	weak_trans_enh	poised	weak_trans_enh	weak_trans_enh	trans_enh	trans_enh	weak_trans_enh	weak_trans_enh	weak_trans_enh	weak_trans_enh	weak_trans_enh	weak_trans_enh	weak_trans_enh	weak_trans_enh	weak_trans_enh	weak_trans_enh	weak_trans_enh	weak_trans_enh	trans_enh	weak_trans_enh	weak_trans_enh	weak_trans_enh
chr1	27202623	27216774	GPN2	.	-	trans_K36me3	strong_trans	strong_trans	trans_enh	strong_trans	strong_trans	trans_enh	strong_trans	strong_trans	strong_trans	strong_trans	trans_enh	strong_trans	strong_trans	trans_enh	strong_trans	strong_trans	strong_trans	strong_trans	strong_trans	strong_trans	strong_trans	trans_enh	strong_trans	strong_trans	strong_trans	strong_trans_enh	strong_trans_enh	strong_trans	strong_trans	strong_trans	strong_trans	strong_trans	strong_trans	strong_trans	strong_trans	strong_trans	strong_trans_enh	strong_trans_enh	strong_trans	strong_trans_enh	strong_trans	strong_trans_enh	strong_trans
chr1	27216979	27226958	GPATCH3	.	-	strong_trans	strong_trans	strong_trans	strong_trans	strong_trans	strong_trans	strong_trans	strong_trans	strong_trans	strong_trans	strong_trans	strong_trans	strong_trans	strong_trans	strong_trans	strong_trans	trans_enh	strong_trans	strong_trans	strong_trans	strong_trans	strong_trans	strong_trans	strong_trans	strong_trans	strong_trans	strong_trans	trans_enh	strong_trans	strong_trans	strong_trans	strong_trans	strong_trans	strong_trans	strong_trans	strong_trans	trans_enh	strong_trans	strong_trans_enh	strong_trans	strong_trans	strong_trans	strong_trans_enh	strong_trans
chr1	27226729	27273362	NUDC	.	+	trans_K36me3	trans_K36me3	trans_K36me3	trans_K36me3	trans_enh	trans_enh	trans_K36me3	trans_K36me3	strong_trans	trans_K36me3	strong_trans	trans_K36me3	strong_trans	strong_trans	trans_K36me3	strong_trans	trans_enh	trans_K36me3	trans_K36me3	strong_trans	trans_K36me3	trans_K36me3	trans_enh	trans_K36me3	trans_enh	trans_enh	strong_trans	trans_enh	trans_enh	trans_enh	trans_enh	trans_enh	strong_trans	trans_K36me3	strong_trans	trans_enh	trans_enh	trans_enh	strong_trans	trans_enh	trans_enh	trans_enh	trans_enh	strong_trans
chr1	27237980	27240466	NR0B2	.	-	quiescent	trans_K36me3	quiescent	quiescent	low	poised	poised	quiescent	quiescent	trans_K36me3	poised	poised	bivalent	quiescent	quiescent	quiescent	bivalent	quiescent	quiescent	quiescent	quiescent	poised	quiescent	poised	quiescent	quiescent	poised	quiescent	poised	quiescent	poised	quiescent	quiescent	low	poised	trans_K36me3	poised	bivalent	poised	quiescent	quiescent	poised	quiescent	quiescent
chr1	27276053	27286959	KDF1	.	-	bivalent	bivalent	bivalent	bivalent	trans_K36me3	bivalent	bivalent	bivalent	bivalent	bivalent	bivalent	bivalent	bivalent	bivalent	bivalent	bivalent	bivalent	bivalent	bivalent	bivalent	bivalent	trans_K36me3	bivalent	bivalent	bivalent	bivalent	trans_enh	trans_enh	bivalent	bivalent	bivalent	bivalent	bivalent	bivalent	bivalent	bivalent	bivalent	bivalent	bivalent	bivalent	bivalent	bivalent	bivalent	bivalent
chr1	27320183	27327377	TRNP1	.	+	trans_enh	weak_trans_enh	trans_enh	weak_trans_enh	weak_trans_enh	trans_enh	poised	trans_enh	weak_trans_enh	poised	trans_enh	weak_trans_enh	trans_enh	trans_enh	trans_enh	trans_enh	trans_enh	trans_enh	trans_enh	trans_enh	trans_enh	trans_enh	trans_enh	trans_enh	trans_enh	weak_trans_enh	trans_enh	trans_enh	poised	poised	poised	bivalent	bivalent	bivalent	poised	poised	bivalent	bivalent	bivalent	bivalent	bivalent	bivalent	bivalent	bivalent
chr1	27331511	27339341	TENT5B	.	-	trans_enh	trans_enh	trans_enh	trans_enh	trans_enh	trans_enh	trans_enh	trans_enh	trans_enh	weak_trans_enh	trans_enh	trans_enh	trans_enh	strong_trans_enh	strong_trans_enh	trans_enh	weak_trans_enh	strong_trans_enh	strong_trans_enh	strong_trans_enh	trans_enh	trans_enh	weak_trans_enh	trans_enh	weak_trans_enh	weak_trans_enh	trans_enh	trans_enh	bivalent	poised	bivalent	bivalent	bivalent	bivalent	bivalent	poised	bivalent	bivalent	bivalent	bivalent	bivalent	bivalent	bivalent	bivalent
chr1	27425300	27493472	SLC9A1	.	-	trans_K79me2	trans_K79me2	trans_K79me2	weak_trans_enh	trans_enh	trans_cons	trans_enh	trans_K79me2	trans_K79me2	trans_K79me2	trans_K79me2	trans_cons	trans_cons	trans_K79me2	trans_K79me2	trans_K79me2	trans_enh	trans_K79me2	trans_K79me2	trans_K79me2	trans_K79me2	trans_cons	trans_enh	trans_K79me2	trans_cons	trans_K79me2	trans_cons	trans_cons	trans_enh	trans_enh	trans_enh	trans_enh	trans_enh	trans_enh	trans_enh	trans_enh	trans_enh	trans_cons	trans_cons	trans_enh	trans_cons	trans_enh	trans_enh	trans_enh
chr1	27561123	27635127	WDTC1	.	+	weak_trans_enh	weak_trans_enh	weak_trans_enh	weak_trans_enh	trans_K36me3	trans_K36me3	weak_trans_enh	weak_trans_enh	weak_trans_enh	weak_trans_enh	weak_trans_enh	weak_trans_enh	weak_trans_enh	weak_trans_enh	weak_trans_enh	weak_trans_enh	weak_trans_enh	weak_trans_enh	weak_trans_enh	weak_trans_enh	weak_trans_enh	weak_trans_enh	trans_K36me3	weak_trans_enh	trans_K36me3	trans_K36me3	trans_K36me3	weak_trans_enh	trans_K36me3	trans_enh	trans_enh	trans_enh	trans_enh	trans_K36me3	trans_K36me3	trans_K36me3	trans_K36me3	trans_K36me3	trans_K36me3	trans_K36me3	trans_enh	trans_K36me3	trans_enh	trans_enh
chr1	27648636	27662891	TMEM222	.	+	strong_trans	strong_trans	strong_trans	strong_trans	strong_trans	strong_trans	strong_trans	strong_trans	strong_trans	strong_trans	strong_trans	strong_trans	strong_trans	strong_trans	strong_trans	strong_trans	strong_trans	strong_trans	strong_trans	strong_trans	strong_trans	strong_trans	strong_trans	strong_trans	strong_trans	strong_trans	strong_trans_enh	strong_trans	strong_trans	strong_trans	strong_trans	strong_trans	strong_trans	strong_trans_enh	strong_trans	strong_trans	trans_enh	strong_trans	strong_trans_enh	strong_trans_enh	strong_trans_enh	strong_trans_enh	strong_trans_enh	strong_trans
chr1	27668511	27680428	SYTL1	.	+	poised	poised	poised	poised	weak_trans_enh	trans_K36me3	poised	poised	poised	bivalent	poised	weak_trans_enh	poised	poised	poised	poised	poised	poised	poised	poised	poised	weak_trans_enh	trans_K36me3	poised	trans_K36me3	trans_K36me3	trans_enh	trans_enh	trans_enh	trans_enh	trans_enh	trans_enh	trans_enh	trans_enh	trans_K36me3	trans_enh	trans_enh	trans_enh	trans_enh	trans_enh	trans_enh	trans_enh	trans_enh	trans_enh
chr1	27681675	27693452	MAP3K6	.	-	poised	bivalent	bivalent	bivalent	trans_enh	trans_K36me3	poised	bivalent	bivalent	bivalent	bivalent	poised	trans_enh	bivalent	bivalent	bivalent	trans_K36me3	bivalent	bivalent	bivalent	bivalent	trans_enh	trans_K36me3	poised	trans_K36me3	trans_K36me3	trans_enh	trans_enh	weak_trans_enh	weak_trans_enh	weak_trans_enh	weak_trans_enh	poised	weak_trans_enh	weak_trans_enh	weak_trans_enh	weak_trans_enh	weak_trans_enh	weak_trans_enh	weak_trans_enh	weak_trans_enh	weak_trans_enh	weak_trans_enh	weak_trans_enh
chr1	27695601	27701315	FCN3	.	-	trans_K36me3	poised	poised	poised	poised	bivalent	poised	poised	poised	poised	poised	poised	poised	poised	poised	poised	bivalent	poised	poised	poised	poised	poised	poised	poised	poised	poised	poised	poised	weak_trans_enh	weak_trans_enh	weak_trans_enh	weak_trans_enh	poised	weak_trans_enh	poised	poised	poised	poised	poised	poised	poised	poised	poised	poised
chr1	27705666	27709823	CD164L2	.	-	bivalent	bivalent	bivalent	bivalent	bivalent	bivalent	bivalent	bivalent	bivalent	bivalent	bivalent	bivalent	bivalent	bivalent	bivalent	bivalent	bivalent	bivalent	bivalent	bivalent	bivalent	bivalent	poised	bivalent	poised	bivalent	poised	poised	bivalent	poised	poised	poised	poised	poised	poised	poised	quiescent	quiescent	poised	quiescent	bivalent	bivalent	quiescent	poised
chr1	27719126	27722318	GPR3	.	+	weak_trans_enh	poised	trans_K36me3	poised	poised	weak_trans_enh	poised	trans_K36me3	weak_trans_enh	poised	poised	poised	weak_trans_enh	poised	poised	poised	weak_trans_enh	weak_trans_enh	poised	poised	poised	weak_trans_enh	poised	poised	trans_K79me2	weak_trans_enh	weak_trans_enh	weak_trans_enh	poised	poised	poised	weak_trans_enh	poised	weak_trans_enh	poised	poised	poised	weak_trans_enh	weak_trans_enh	poised	weak_trans_enh	weak_trans_enh	weak_trans_enh	weak_trans_enh
chr1	27730734	27816678	WASF2	.	-	trans_cons	trans_cons	trans_cons	trans_cons	trans_cons	trans_cons	trans_cons	trans_cons	trans_cons	trans_cons	trans_cons	trans_cons	trans_cons	trans_cons	trans_cons	trans_cons	trans_cons	trans_cons	trans_cons	trans_cons	trans_cons	trans_cons	trans_cons	trans_cons	trans_cons	trans_cons	trans_cons	trans_cons	strong_trans_enh	strong_trans_enh	strong_trans_enh	strong_trans_enh	strong_trans_enh	strong_trans_enh	strong_trans_enh	strong_trans_enh	strong_trans_enh	strong_trans_enh	strong_trans_enh	strong_trans_enh	strong_trans_enh	strong_trans_enh	strong_trans_enh	strong_trans_enh
chr1	27860546	27930942	AHDC1	.	-	strong_trans_enh	trans_cons	trans_enh	trans_enh	strong_trans_enh	strong_trans_enh	strong_trans_enh	trans_cons	strong_trans_enh	strong_trans_enh	strong_trans_enh	strong_trans_enh	strong_trans_enh	strong_trans_enh	strong_trans_enh	strong_trans_enh	strong_trans_enh	strong_trans_enh	strong_trans_enh	strong_trans_enh	trans_cons	strong_trans_enh	strong_trans_enh	strong_trans_enh	strong_trans_enh	strong_trans_enh	strong_trans_enh	strong_trans_enh	trans_cons	trans_cons	trans_cons	trans_cons	trans_cons	strong_trans_enh	strong_trans_enh	strong_trans_enh	trans_cons	trans_cons	trans_cons	trans_cons	trans_cons	trans_cons	trans_cons	trans_cons
chr1	27938575	27961696	FGR	.	-	bivalent	bivalent	poised	bivalent	bivalent	bivalent	poised	poised	low	low	bivalent	poised	poised	bivalent	bivalent	bivalent	bivalent	poised	bivalent	bivalent	bivalent	poised	poised	poised	poised	bivalent	poised	poised	strong_trans_enh	strong_trans_enh	strong_trans_enh	strong_trans_enh	trans_enh	strong_trans_enh	trans_enh	trans_enh	trans_enh	trans_enh	trans_enh	trans_enh	trans_enh	trans_enh	trans_enh	trans_enh
chr1	27992575	27998723	IFI6	.	-	poised	poised	poised	poised	poised	poised	poised	poised	poised	poised	poised	poised	poised	poised	poised	poised	poised	poised	poised	poised	poised	poised	weak_trans_enh	poised	weak_trans_enh	poised	trans_K36me3	trans_K36me3	weak_trans_enh	weak_trans_enh	weak_trans_enh	trans_enh	weak_trans_enh	trans_enh	weak_trans_enh	weak_trans_enh	trans_K36me3	trans_enh	trans_enh	trans_K36me3	trans_enh	trans_enh	trans_K36me3	trans_enh
chr1	28052472	28089627	FAM76A	.	+	trans_K36me3	trans_K36me3	trans_K36me3	trans_K36me3	trans_K36me3	trans_K36me3	trans_K36me3	trans_K36me3	trans_K36me3	trans_K36me3	trans_K36me3	trans_K36me3	trans_K36me3	trans_K36me3	trans_K36me3	trans_K36me3	trans_K36me3	trans_K36me3	trans_K36me3	trans_K36me3	trans_K36me3	trans_K36me3	trans_K36me3	trans_K36me3	trans_K36me3	trans_K36me3	trans_K36me3	trans_K36me3	trans_K36me3	trans_K36me3	trans_K36me3	trans_K36me3	trans_K36me3	trans_K36me3	trans_K36me3	trans_K36me3	trans_K36me3	trans_K36me3	trans_K36me3	trans_K36me3	trans_K36me3	trans_K36me3	trans_K36me3	trans_K36me3
chr1	28099730	28150954	STX12	.	+	trans_K79me2	trans_K79me2	trans_K79me2	trans_K79me2	trans_cons	trans_cons	trans_K79me2	trans_K79me2	trans_K36me3	trans_cons	trans_K79me2	trans_K36me3	trans_cons	trans_K79me2	trans_K79me2	trans_K79me2	trans_cons	trans_K36me3	trans_K79me2	trans_K79me2	trans_K79me2	trans_K79me2	strong_trans	trans_K36me3	strong_trans	strong_trans	strong_trans	strong_trans	strong_trans	strong_trans	strong_trans	strong_trans	strong_trans	strong_trans	strong_trans	strong_trans	strong_trans	strong_trans	strong_trans	strong_trans	strong_trans	strong_trans	strong_trans	strong_trans
chr1	28157293	28178187	PPP1R8	.	+	strong_trans	strong_trans	strong_trans	strong_trans	strong_trans	strong_trans	strong_trans	strong_trans	strong_trans	strong_trans	strong_trans	strong_trans	strong_trans	strong_trans	strong_trans	strong_trans	strong_trans	strong_trans	strong_trans	strong_trans	strong_trans	strong_trans	strong_trans	strong_trans	strong_trans	strong_trans	strong_trans	strong_trans	strong_trans	strong_trans	strong_trans	strong_trans	strong_trans	strong_trans	strong_trans	strong_trans	strong_trans	strong_trans	strong_trans	strong_trans	strong_trans	strong_trans	strong_trans	strong_trans
chr1	28177085	28177255	AL109927.1	.	-	trans_K36me3	trans_K36me3	trans_K36me3	trans_K36me3	trans_K36me3	trans_K36me3	trans_K36me3	trans_K36me3	trans_K36me3	trans_K36me3	trans_K36me3	trans_K36me3	trans_K36me3	trans_K36me3	trans_K36me3	trans_K36me3	trans_K36me3	trans_K36me3	trans_K36me3	trans_K36me3	trans_K36me3	trans_K36me3	trans_K36me3	trans_K36me3	trans_K36me3	trans_K36me3	trans_K36me3	trans_K36me3	trans_K36me3	trans_K36me3	trans_K36me3	trans_K36me3	trans_K36me3	trans_K36me3	trans_K36me3	trans_K36me3	trans_K36me3	trans_K36me3	trans_K36me3	trans_K36me3	trans_K36me3	trans_K36me3	trans_K36me3	trans_K36me3
chr1	28199054	28213196	THEMIS2	.	+	trans_K36me3	trans_K36me3	trans_K36me3	trans_K36me3	trans_K36me3	trans_K36me3	trans_K36me3	trans_K36me3	trans_K36me3	trans_K36me3	trans_K36me3	trans_K36me3	trans_K36me3	trans_K36me3	trans_K36me3	trans_K36me3	trans_K36me3	trans_K36me3	trans_K36me3	trans_K36me3	trans_K36me3	trans_K36me3	trans_K36me3	trans_K36me3	trans_K36me3	trans_K36me3	trans_K36me3	weak_trans_enh	strong_trans_enh	strong_trans_enh	strong_trans_enh	strong_trans_enh	trans_enh	strong_trans_enh	trans_enh	strong_trans_enh	strong_trans_enh	strong_trans_enh	strong_trans_enh	strong_trans_enh	strong_trans_enh	strong_trans_enh	strong_trans_enh	strong_trans_enh
chr1	28218035	28241257	RPA2	.	-	trans_K36me3	trans_K36me3	trans_K36me3	trans_K36me3	trans_K36me3	trans_K36me3	trans_K36me3	trans_K36me3	trans_K36me3	trans_K36me3	trans_K36me3	trans_K36me3	trans_K36me3	trans_K36me3	trans_K36me3	trans_K36me3	trans_K36me3	trans_K36me3	trans_K36me3	trans_K36me3	trans_K36me3	trans_K36me3	trans_K36me3	trans_K36me3	trans_K36me3	trans_K36me3	trans_K36me3	trans_K36me3	strong_trans_enh	strong_trans_enh	trans_enh	trans_enh	trans_enh	trans_enh	trans_enh	trans_enh	trans_enh	trans_enh	strong_trans_enh	trans_enh	strong_trans_enh	trans_enh	strong_trans_enh	trans_enh
chr1	28261511	28285668	SMPDL3B	.	+	trans_K36me3	trans_K36me3	trans_K36me3	trans_K36me3	poised	poised	weak_trans_enh	trans_K36me3	poised	poised	trans_K36me3	trans_K36me3	poised	trans_K36me3	trans_K36me3	trans_K36me3	bivalent	trans_K36me3	trans_K36me3	trans_K36me3	trans_K36me3	weak_trans_enh	poised	weak_trans_enh	poised	poised	poised	poised	weak_trans_enh	weak_trans_enh	poised	poised	poised	poised	weak_trans_enh	poised	poised	poised	poised	poised	weak_trans_enh	poised	poised	poised
chr1	28286099	28294604	XKR8	.	+	trans_K36me3	trans_K36me3	trans_K36me3	trans_K36me3	trans_enh	trans_enh	trans_enh	trans_K36me3	trans_K36me3	trans_K36me3	trans_K36me3	trans_K36me3	trans_enh	trans_K36me3	trans_enh	trans_K36me3	trans_enh	trans_K36me3	trans_K36me3	trans_K36me3	trans_K36me3	trans_enh	trans_enh	trans_enh	trans_enh	trans_enh	trans_enh	trans_enh	trans_K36me3	strong_trans	trans_K36me3	trans_K36me3	trans_K36me3	trans_K36me3	trans_K36me3	trans_K36me3	trans_enh	trans_enh	trans_enh	trans_K36me3	trans_enh	trans_enh	trans_enh	trans_enh
chr1	28296855	28415148	EYA3	.	-	trans_K36me3	trans_cons	trans_K36me3	trans_K36me3	trans_K79me2	trans_K79me2	trans_K36me3	trans_K36me3	trans_K36me3	trans_K36me3	trans_K36me3	trans_K36me3	trans_cons	trans_cons	trans_K36me3	trans_K36me3	trans_K79me2	trans_K36me3	trans_K36me3	trans_K36me3	trans_K36me3	trans_K36me3	trans_cons	trans_K36me3	trans_cons	trans_cons	trans_cons	trans_cons	trans_cons	trans_cons	trans_cons	trans_cons	trans_cons	trans_cons	trans_cons	trans_cons	trans_cons	trans_cons	trans_cons	trans_cons	trans_cons	trans_cons	trans_cons	trans_cons
chr1	28473677	28520447	PTAFR	.	-	poised	poised	poised	poised	poised	poised	poised	poised	poised	poised	poised	poised	poised	poised	poised	poised	poised	poised	poised	poised	poised	poised	poised	poised	poised	poised	poised	weak_trans_enh	trans_enh	trans_cons	trans_enh	trans_K79me2	trans_K79me2	weak_trans_enh	trans_K79me2	trans_enh	trans_K79me2	trans_K79me2	trans_K79me2	trans_K79me2	trans_K79me2	trans_K79me2	trans_K79me2	trans_K79me2
chr1	28525967	28559540	DNAJC8	.	-	trans_K36me3	strong_trans	trans_K36me3	trans_K36me3	strong_trans	strong_trans	strong_trans	trans_K36me3	strong_trans	strong_trans	strong_trans	trans_K36me3	strong_trans	strong_trans	strong_trans	strong_trans	strong_trans	trans_K36me3	trans_K36me3	strong_trans	trans_K36me3	trans_K36me3	strong_trans	strong_trans	strong_trans	strong_trans	strong_trans	strong_trans	strong_trans	strong_trans	strong_trans	trans_enh	trans_enh	trans_enh	strong_trans	trans_enh	trans_enh	trans_enh	trans_enh	trans_enh	trans_enh	trans_enh	trans_enh	strong_trans
chr1	28527013	28527152	AL353354.1	.	-	strong_trans	strong_trans	strong_trans	strong_trans	strong_trans	strong_trans	strong_trans	strong_trans	strong_trans	strong_trans	strong_trans	strong_trans	strong_trans	strong_trans	strong_trans	strong_trans	strong_trans	strong_trans	strong_trans	strong_trans	strong_trans	strong_trans	strong_trans	strong_trans	strong_trans	strong_trans	strong_trans	strong_trans	trans_enh	trans_enh	trans_enh	trans_enh	trans_enh	trans_enh	trans_enh	trans_enh	trans_enh	trans_enh	trans_enh	trans_enh	trans_enh	trans_enh	trans_enh	trans_enh
chr1	28527070	28527419	AL353354.2	.	+	strong_trans	strong_trans	strong_trans	strong_trans	strong_trans	strong_trans	strong_trans	strong_trans	strong_trans	strong_trans	strong_trans	strong_trans	strong_trans	strong_trans	strong_trans	strong_trans	strong_trans	strong_trans	strong_trans	strong_trans	strong_trans	strong_trans	strong_trans	strong_trans	strong_trans	strong_trans	strong_trans	strong_trans	trans_enh	trans_enh	trans_enh	trans_enh	trans_enh	trans_enh	trans_enh	trans_enh	trans_enh	trans_enh	trans_enh	trans_enh	trans_enh	trans_enh	trans_enh	trans_enh
chr1	28562620	28573417	ATP5IF1	.	+	weak_trans_enh	trans_K36me3	trans_K36me3	trans_K36me3	trans_K36me3	trans_K36me3	trans_K36me3	trans_K36me3	weak_trans_enh	trans_K79me2	weak_trans_enh	trans_K36me3	weak_trans_enh	trans_K36me3	trans_K36me3	trans_K36me3	trans_K79me2	trans_K36me3	trans_K36me3	weak_trans_enh	trans_K36me3	trans_K36me3	weak_trans_enh	trans_K36me3	trans_K79me2	weak_trans_enh	weak_trans_enh	weak_trans_enh	weak_trans_enh	trans_enh	trans_enh	weak_trans_enh	weak_trans_enh	trans_enh	weak_trans_enh	trans_enh	trans_enh	trans_enh	weak_trans_enh	weak_trans_enh	trans_enh	weak_trans_enh	weak_trans_enh	trans_enh
chr1	28586029	28609002	SESN2	.	+	strong_trans_enh	strong_trans	strong_trans	strong_trans	strong_trans	strong_trans	strong_trans	strong_trans	strong_trans	strong_trans	strong_trans	strong_trans	strong_trans	strong_trans	strong_trans_enh	strong_trans	strong_trans	strong_trans_enh	strong_trans	strong_trans	strong_trans	strong_trans	strong_trans_enh	strong_trans	strong_trans	strong_trans_enh	strong_trans_enh	strong_trans	strong_trans	strong_trans	strong_trans	trans_cons	strong_trans	strong_trans	strong_trans	strong_trans	strong_trans	strong_trans	strong_trans	trans_cons	strong_trans	strong_trans	strong_trans	strong_trans
chr1	28655513	28662476	MED18	.	+	trans_K36me3	trans_K36me3	trans_K36me3	trans_K36me3	trans_K36me3	trans_K36me3	trans_K36me3	trans_K36me3	trans_K36me3	trans_K36me3	trans_K36me3	trans_K36me3	trans_K36me3	trans_K36me3	trans_K36me3	trans_K36me3	trans_K36me3	trans_K36me3	trans_K36me3	trans_K36me3	trans_K36me3	trans_K36me3	trans_K36me3	trans_K36me3	trans_enh	trans_K36me3	trans_enh	trans_enh	trans_enh	trans_enh	trans_enh	trans_enh	trans_enh	trans_enh	trans_enh	trans_enh	trans_enh	trans_K36me3	trans_enh	trans_K36me3	trans_enh	trans_enh	trans_enh	trans_enh
chr1	28696093	28826876	PHACTR4	.	+	trans_cons	trans_K36me3	trans_K36me3	trans_K36me3	trans_K79me2	trans_K79me2	trans_K36me3	trans_K36me3	trans_cons	trans_cons	trans_cons	trans_cons	trans_cons	trans_cons	trans_cons	trans_cons	trans_K79me2	trans_K36me3	trans_K36me3	trans_K79me2	trans_K36me3	trans_K79me2	trans_K79me2	trans_K36me3	trans_K79me2	trans_K79me2	trans_K79me2	trans_cons	trans_cons	trans_K36me3	trans_cons	trans_K79me2	trans_K79me2	trans_K79me2	trans_cons	trans_enh	trans_K79me2	trans_K79me2	trans_K79me2	trans_K79me2	trans_K79me2	trans_K79me2	trans_K79me2	trans_K79me2
chr1	28832455	28865812	RCC1	.	+	strong_trans_enh	strong_trans	trans_enh	trans_enh	trans_enh	trans_enh	strong_trans	strong_trans	strong_trans_enh	strong_trans	strong_trans_enh	strong_trans	strong_trans_enh	strong_trans_enh	strong_trans_enh	strong_trans_enh	strong_trans	strong_trans_enh	strong_trans_enh	strong_trans_enh	trans_enh	strong_trans_enh	strong_trans_enh	strong_trans_enh	strong_trans_enh	trans_enh	strong_trans_enh	strong_trans	strong_trans	strong_trans	strong_trans_enh	strong_trans_enh	strong_trans_enh	strong_trans_enh	strong_trans	strong_trans_enh	strong_trans_enh	strong_trans_enh	strong_trans_enh	trans_enh	strong_trans_enh	strong_trans_enh	strong_trans_enh	strong_trans_enh
chr1	28879597	28905057	TRNAU1AP	.	+	strong_trans	strong_trans	strong_trans	strong_trans	strong_trans	strong_trans	strong_trans	strong_trans	strong_trans	strong_trans	strong_trans	strong_trans	strong_trans	strong_trans	strong_trans	strong_trans	strong_trans	strong_trans	strong_trans	strong_trans	strong_trans	strong_trans	strong_trans	strong_trans	strong_trans	strong_trans	strong_trans	strong_trans	strong_trans	strong_trans	strong_trans	strong_trans	strong_trans	strong_trans	strong_trans	strong_trans	strong_trans	strong_trans	strong_trans	strong_trans	trans_enh	trans_enh	trans_enh	strong_trans
chr1	28914341	28974803	TAF12	.	-	trans_K36me3	trans_K36me3	trans_K36me3	trans_K36me3	trans_K36me3	trans_K36me3	trans_K36me3	trans_K36me3	trans_K36me3	trans_K36me3	trans_K36me3	trans_K36me3	trans_K36me3	trans_K36me3	trans_K36me3	trans_K36me3	trans_K36me3	trans_K36me3	weak_trans_enh	trans_K36me3	trans_K36me3	weak_trans_enh	trans_K36me3	trans_K36me3	trans_K36me3	trans_K36me3	weak_trans_enh	weak_trans_enh	trans_K36me3	trans_K36me3	trans_K36me3	trans_K36me3	trans_K36me3	trans_K36me3	trans_K36me3	trans_K36me3	trans_K36me3	trans_K36me3	trans_K36me3	trans_K36me3	trans_K36me3	trans_K36me3	trans_K36me3	trans_K36me3
chr1	28918712	28921961	RAB42	.	+	poised	poised	poised	poised	poised	poised	poised	poised	poised	poised	poised	poised	poised	poised	poised	poised	poised	poised	poised	poised	poised	poised	poised	poised	poised	trans_K36me3	poised	poised	poised	poised	poised	bivalent	bivalent	bivalent	poised	poised	bivalent	bivalent	bivalent	bivalent	poised	poised	bivalent	bivalent
chr1	28995290	29045865	GMEB1	.	+	trans_K36me3	trans_K36me3	trans_K36me3	trans_K36me3	trans_enh	trans_K36me3	trans_K36me3	trans_K36me3	trans_K36me3	trans_K36me3	trans_K36me3	trans_K36me3	trans_K36me3	trans_K36me3	trans_K36me3	trans_K36me3	trans_K36me3	trans_K36me3	trans_K36me3	trans_K36me3	trans_K36me3	trans_K36me3	trans_K36me3	trans_K36me3	trans_K36me3	trans_K36me3	trans_K36me3	trans_K36me3	trans_K36me3	trans_K36me3	trans_K36me3	trans_K36me3	trans_K36me3	trans_K36me3	trans_K36me3	trans_K36me3	trans_K36me3	trans_K36me3	trans_K36me3	trans_K36me3	trans_K36me3	trans_K36me3	trans_K36me3	trans_K36me3
chr1	29063133	29096287	YTHDF2	.	+	strong_trans_enh	strong_trans	strong_trans	strong_trans_enh	strong_trans	strong_trans	strong_trans	strong_trans	strong_trans	strong_trans_enh	strong_trans_enh	strong_trans_enh	strong_trans_enh	strong_trans_enh	strong_trans_enh	strong_trans_enh	strong_trans_enh	strong_trans_enh	strong_trans_enh	strong_trans_enh	strong_trans	strong_trans	strong_trans_enh	strong_trans	strong_trans_enh	strong_trans_enh	strong_trans_enh	strong_trans_enh	strong_trans_enh	strong_trans_enh	strong_trans_enh	strong_trans_enh	strong_trans_enh	strong_trans_enh	strong_trans_enh	strong_trans_enh	strong_trans_enh	strong_trans_enh	strong_trans_enh	strong_trans_enh	strong_trans_enh	strong_trans_enh	strong_trans_enh	strong_trans_enh
chr1	29138682	29197779	OPRD1	.	+	bivalent	bivalent	bivalent	bivalent	bivalent	bivalent	bivalent	bivalent	bivalent	bivalent	bivalent	bivalent	bivalent	bivalent	bivalent	bivalent	bivalent	bivalent	bivalent	bivalent	bivalent	bivalent	bivalent	bivalent	bivalent	bivalent	bivalent	bivalent	bivalent	bivalent	bivalent	bivalent	bivalent	bivalent	bivalent	bivalent	bivalent	bivalent	bivalent	bivalent	bivalent	bivalent	bivalent	bivalent
chr1	29213603	29446558	EPB41	.	+	weak_trans_enh	weak_trans_enh	weak_trans_enh	weak_trans_enh	poised	poised	weak_trans_enh	weak_trans_enh	weak_trans_enh	weak_trans_enh	weak_trans_enh	weak_trans_enh	poised	weak_trans_enh	weak_trans_enh	weak_trans_enh	poised	weak_trans_enh	weak_trans_enh	weak_trans_enh	poised	weak_trans_enh	poised	poised	poised	poised	weak_trans_enh	poised	trans_K36me3	trans_K36me3	trans_cons	trans_enh	trans_enh	trans_enh	trans_K36me3	trans_K79me2	trans_enh	trans_enh	trans_enh	trans_enh	trans_enh	trans_enh	trans_enh	trans_enh
chr1	29445941	29450415	TMEM200B	.	-	bivalent	bivalent	poised	poised	poised	poised	bivalent	poised	bivalent	bivalent	bivalent	poised	trans_enh	bivalent	poised	bivalent	trans_enh	bivalent	bivalent	bivalent	poised	trans_enh	weak_trans_enh	poised	trans_K79me2	trans_K79me2	poised	poised	bivalent	bivalent	bivalent	bivalent	bivalent	bivalent	bivalent	bivalent	bivalent	bivalent	bivalent	bivalent	bivalent	bivalent	bivalent	bivalent
chr1	29474255	29508412	SRSF4	.	-	strong_trans_enh	strong_trans_enh	strong_trans_enh	strong_trans_enh	strong_trans	strong_trans	strong_trans	strong_trans_enh	strong_trans_enh	strong_trans_enh	strong_trans_enh	strong_trans_enh	strong_trans_enh	strong_trans_enh	strong_trans_enh	strong_trans_enh	strong_trans	strong_trans_enh	strong_trans_enh	strong_trans_enh	strong_trans	strong_trans	strong_trans_enh	strong_trans_enh	strong_trans_enh	strong_trans_enh	strong_trans_enh	strong_trans_enh	strong_trans	strong_trans_enh	strong_trans_enh	strong_trans	strong_trans	strong_trans_enh	strong_trans_enh	strong_trans_enh	strong_trans_enh	strong_trans_enh	strong_trans_enh	strong_trans_enh	strong_trans_enh	strong_trans_enh	strong_trans_enh	strong_trans_enh
chr1	29519169	29557454	MECR	.	-	trans_K36me3	trans_K36me3	trans_K36me3	trans_K36me3	trans_K36me3	trans_enh	trans_K36me3	trans_K36me3	trans_K36me3	trans_K36me3	trans_K36me3	trans_K36me3	trans_enh	trans_K36me3	trans_K36me3	trans_K36me3	trans_enh	trans_K36me3	trans_K36me3	trans_K36me3	trans_K36me3	trans_K36me3	trans_enh	trans_K36me3	trans_enh	trans_K36me3	trans_enh	trans_enh	trans_K36me3	trans_K36me3	trans_K36me3	trans_K36me3	trans_K36me3	trans_K36me3	trans_K36me3	trans_K36me3	trans_K36me3	trans_K36me3	trans_K36me3	trans_K36me3	trans_K36me3	trans_K36me3	trans_K36me3	trans_K36me3
chr1	29563028	29653325	PTPRU	.	+	poised	weak_trans_enh	weak_trans_enh	poised	weak_trans_enh	weak_trans_enh	weak_trans_enh	weak_trans_enh	poised	poised	poised	weak_trans_enh	poised	poised	poised	poised	poised	weak_trans_enh	poised	poised	weak_trans_enh	weak_trans_enh	weak_trans_enh	poised	weak_trans_enh	weak_trans_enh	trans_K79me2	weak_trans_enh	bivalent	bivalent	bivalent	bivalent	bivalent	bivalent	bivalent	bivalent	bivalent	bivalent	bivalent	bivalent	bivalent	bivalent	bivalent	bivalent
chr1	31049502	31049672	ENSG00000289710	.	-	quiescent	quiescent	quiescent	quiescent	quiescent	quiescent	quiescent	quiescent	quiescent	quiescent	quiescent	quiescent	quiescent	quiescent	quiescent	quiescent	quiescent	quiescent	quiescent	quiescent	quiescent	quiescent	quiescent	quiescent	quiescent	quiescent	quiescent	quiescent	quiescent	quiescent	quiescent	quiescent	quiescent	quiescent	quiescent	quiescent	quiescent	quiescent	quiescent	quiescent	quiescent	quiescent	quiescent	quiescent
chr1	31184124	31196432	MATN1	.	-	znf	znf	znf	znf	poised	poised	poised	znf	poised	znf	znf	znf	znf	znf	znf	znf	bivalent	znf	znf	znf	znf	znf	poised	znf	poised	poised	poised	poised	weak_trans_enh	weak_trans_enh	weak_trans_enh	trans_enh	trans_K36me3	trans_K36me3	poised	poised	weak_trans_enh	trans_enh	trans_enh	weak_trans_enh	trans_K36me3	trans_K36me3	trans_enh	weak_trans_enh
chr1	31205316	31230621	LAPTM5	.	-	poised	poised	poised	poised	poised	weak_trans_enh	poised	poised	poised	poised	poised	poised	weak_trans_enh	poised	poised	poised	bivalent	poised	poised	poised	poised	weak_trans_enh	poised	poised	poised	poised	weak_trans_enh	poised	strong_trans_enh	strong_trans_enh	strong_trans_enh	strong_trans_enh	strong_trans_enh	strong_trans_enh	strong_trans_enh	strong_trans_enh	strong_trans_enh	strong_trans_enh	strong_trans_enh	strong_trans_enh	strong_trans_enh	strong_trans_enh	strong_trans_enh	strong_trans_enh
chr1	31342313	31381605	SDC3	.	-	weak_trans_enh	weak_trans_enh	weak_trans_enh	weak_trans_enh	trans_enh	trans_cons	trans_enh	weak_trans_enh	trans_enh	trans_enh	weak_trans_enh	trans_enh	trans_cons	weak_trans_enh	weak_trans_enh	weak_trans_enh	trans_cons	weak_trans_enh	weak_trans_enh	weak_trans_enh	weak_trans_enh	trans_enh	weak_trans_enh	weak_trans_enh	weak_trans_enh	trans_K79me2	strong_trans_enh	weak_trans_enh	bivalent	bivalent	bivalent	bivalent	bivalent	bivalent	bivalent	bivalent	bivalent	bivalent	bivalent	bivalent	bivalent	bivalent	bivalent	bivalent
chr1	31404353	31538838	PUM1	.	-	strong_trans	strong_trans	strong_trans	strong_trans	strong_trans	strong_trans	strong_trans	strong_trans	strong_trans	strong_trans	strong_trans	strong_trans	strong_trans	strong_trans	strong_trans	strong_trans	strong_trans	strong_trans	strong_trans	strong_trans	strong_trans	strong_trans	strong_trans_enh	strong_trans	strong_trans_enh	strong_trans_enh	strong_trans_enh	strong_trans_enh	strong_trans	strong_trans_enh	strong_trans_enh	strong_trans	strong_trans_enh	strong_trans	strong_trans	strong_trans	strong_trans_enh	strong_trans_enh	strong_trans_enh	strong_trans_enh	strong_trans_enh	strong_trans_enh	strong_trans_enh	strong_trans_enh
chr1	31652592	31712734	NKAIN1	.	-	poised	poised	poised	poised	bivalent	bivalent	poised	poised	poised	poised	poised	poised	bivalent	poised	poised	poised	bivalent	poised	poised	poised	poised	poised	bivalent	poised	bivalent	bivalent	bivalent	bivalent	bivalent	bivalent	bivalent	bivalent	bivalent	bivalent	bivalent	bivalent	bivalent	bivalent	bivalent	bivalent	bivalent	bivalent	bivalent	bivalent
chr1	31732415	31769635	SNRNP40	.	-	strong_trans	trans_K36me3	strong_trans	trans_K36me3	strong_trans	strong_trans	strong_trans	strong_trans	strong_trans	strong_trans	strong_trans	strong_trans	strong_trans	strong_trans	strong_trans	strong_trans	strong_trans	strong_trans	strong_trans	strong_trans	strong_trans	strong_trans	strong_trans	strong_trans	strong_trans	strong_trans	strong_trans	strong_trans	strong_trans	strong_trans	strong_trans	strong_trans	strong_trans	strong_trans	strong_trans	strong_trans	strong_trans	strong_trans	strong_trans	strong_trans	strong_trans	strong_trans	strong_trans	strong_trans
chr1	31769829	31837800	ZCCHC17	.	+	trans_K36me3	trans_K36me3	trans_K36me3	trans_K36me3	trans_K36me3	trans_cons	trans_K36me3	trans_K36me3	trans_K36me3	trans_K36me3	trans_enh	trans_K36me3	trans_K36me3	trans_K36me3	trans_K36me3	trans_K36me3	trans_K36me3	trans_K36me3	trans_K36me3	trans_K36me3	trans_K36me3	trans_K36me3	trans_K36me3	trans_K36me3	trans_K36me3	trans_K36me3	trans_cons	trans_cons	trans_K36me3	trans_K36me3	trans_K36me3	trans_K36me3	trans_K36me3	trans_K36me3	trans_K36me3	trans_K36me3	trans_K36me3	trans_K36me3	strong_trans	trans_K36me3	trans_K36me3	trans_K36me3	trans_K36me3	trans_K36me3
chr1	31838100	31849697	FABP3	.	-	trans_enh	trans_K36me3	trans_enh	trans_K36me3	trans_K36me3	trans_enh	trans_enh	trans_enh	weak_trans_enh	trans_K36me3	trans_enh	trans_K36me3	trans_enh	trans_enh	weak_trans_enh	trans_enh	trans_enh	trans_enh	trans_enh	trans_enh	weak_trans_enh	trans_enh	trans_enh	weak_trans_enh	trans_K36me3	trans_K36me3	trans_K36me3	trans_K36me3	trans_K36me3	trans_K36me3	trans_K36me3	trans_K36me3	trans_K36me3	trans_K36me3	trans_K36me3	trans_K36me3	trans_K36me3	trans_K36me3	trans_K36me3	trans_K36me3	trans_K36me3	trans_K36me3	trans_K36me3	trans_K36me3
chr1	31882412	31907527	SERINC2	.	+	weak_trans_enh	trans_K36me3	trans_K79me2	poised	trans_enh	trans_enh	trans_K36me3	weak_trans_enh	weak_trans_enh	weak_trans_enh	weak_trans_enh	weak_trans_enh	trans_enh	weak_trans_enh	weak_trans_enh	weak_trans_enh	trans_enh	trans_K36me3	weak_trans_enh	weak_trans_enh	weak_trans_enh	trans_enh	weak_trans_enh	weak_trans_enh	trans_enh	weak_trans_enh	trans_enh	strong_trans_enh	bivalent	bivalent	bivalent	bivalent	bivalent	bivalent	bivalent	bivalent	bivalent	bivalent	bivalent	bivalent	bivalent	bivalent	bivalent	bivalent
chr1	31902192	31902614	AC114494.1	.	-	trans_K79me2	trans_K36me3	trans_K36me3	trans_K79me2	trans_enh	strong_trans	trans_K36me3	trans_K36me3	trans_K36me3	trans_K36me3	trans_K36me3	trans_K36me3	strong_trans	trans_K79me2	trans_K79me2	trans_K79me2	strong_trans	trans_K36me3	trans_K36me3	trans_K36me3	trans_K36me3	trans_K36me3	trans_K36me3	trans_K79me2	trans_K36me3	trans_K36me3	strong_trans_enh	strong_trans_enh	weak_trans_enh	quiescent	trans_K36me3	trans_K36me3	trans_K36me3	trans_K36me3	quiescent	trans_K36me3	quiescent	trans_K36me3	trans_K36me3	quiescent	quiescent	trans_K36me3	trans_K36me3	quiescent
chr1	32042086	32053287	TINAGL1	.	+	poised	poised	poised	poised	trans_enh	trans_enh	weak_trans_enh	poised	bivalent	bivalent	poised	poised	poised	poised	poised	poised	weak_trans_enh	poised	poised	poised	poised	weak_trans_enh	weak_trans_enh	poised	weak_trans_enh	weak_trans_enh	strong_trans_enh	trans_enh	poised	bivalent	poised	low	bivalent	bivalent	weak_trans_enh	poised	bivalent	bivalent	bivalent	bivalent	bivalent	bivalent	bivalent	bivalent
chr1	32083287	32098119	HCRTR1	.	+	trans_K36me3	trans_K36me3	trans_K36me3	trans_K36me3	trans_enh	trans_enh	trans_K36me3	trans_K36me3	trans_K36me3	trans_K36me3	trans_K36me3	trans_K36me3	trans_enh	trans_K36me3	trans_K36me3	trans_K36me3	trans_K36me3	trans_K36me3	trans_K36me3	trans_K36me3	trans_K36me3	trans_K36me3	trans_K36me3	trans_K36me3	trans_K36me3	trans_enh	trans_enh	trans_enh	trans_K36me3	trans_K36me3	trans_K36me3	trans_K36me3	trans_K36me3	trans_K36me3	trans_K36me3	trans_K36me3	trans_K36me3	trans_K36me3	trans_K36me3	trans_K36me3	trans_K36me3	trans_K36me3	trans_K36me3	trans_K36me3
chr1	32095467	32110497	PEF1	.	-	strong_trans	strong_trans	strong_trans	strong_trans	trans_enh	strong_trans	strong_trans	strong_trans	strong_trans	strong_trans	strong_trans	strong_trans	strong_trans_enh	strong_trans	strong_trans	strong_trans	strong_trans	strong_trans	strong_trans	strong_trans	strong_trans	strong_trans	trans_cons	strong_trans	strong_trans	strong_trans	strong_trans_enh	strong_trans_enh	strong_trans	strong_trans_enh	strong_trans	strong_trans	strong_trans	strong_trans	strong_trans	strong_trans	strong_trans	strong_trans	strong_trans	strong_trans	strong_trans	strong_trans	strong_trans_enh	strong_trans
chr1	32117864	32169920	COL16A1	.	-	poised	poised	poised	poised	trans_enh	trans_enh	weak_trans_enh	poised	poised	poised	poised	poised	trans_enh	poised	poised	poised	trans_enh	poised	poised	poised	poised	weak_trans_enh	trans_enh	poised	trans_enh	trans_enh	trans_enh	trans_enh	poised	poised	poised	poised	poised	poised	poised	poised	poised	poised	bivalent	poised	poised	poised	poised	bivalent
chr1	32192718	32230494	ADGRB2	.	-	poised	poised	poised	poised	poised	poised	poised	poised	poised	poised	poised	weak_trans_enh	poised	poised	poised	poised	poised	poised	poised	poised	poised	weak_trans_enh	poised	poised	poised	poised	weak_trans_enh	poised	bivalent	bivalent	poised	poised	poised	poised	poised	poised	poised	poised	poised	poised	poised	poised	poised	poised
chr1	32256023	32281623	SPOCD1	.	-	trans_K79me2	poised	trans_K79me2	poised	trans_K79me2	weak_trans_enh	poised	weak_trans_enh	poised	poised	poised	poised	trans_K36me3	poised	poised	poised	weak_trans_enh	poised	poised	poised	poised	poised	weak_trans_enh	poised	weak_trans_enh	weak_trans_enh	poised	poised	poised	poised	trans_K79me2	poised	poised	poised	trans_K79me2	poised	poised	poised	poised	poised	poised	poised	poised	poised
chr1	32372022	32410457	PTP4A2	.	-	strong_trans_enh	strong_trans	trans_cons	strong_trans_enh	trans_cons	strong_trans	trans_cons	strong_trans	strong_trans_enh	strong_trans_enh	strong_trans_enh	strong_trans	strong_trans_enh	strong_trans	strong_trans_enh	strong_trans	strong_trans_enh	strong_trans	strong_trans	trans_cons	strong_trans	trans_cons	strong_trans_enh	trans_cons	strong_trans_enh	strong_trans_enh	strong_trans_enh	strong_trans_enh	strong_trans_enh	strong_trans_enh	strong_trans_enh	strong_trans_enh	strong_trans_enh	strong_trans_enh	strong_trans_enh	strong_trans_enh	strong_trans_enh	strong_trans_enh	strong_trans_enh	strong_trans_enh	strong_trans_enh	strong_trans_enh	strong_trans_enh	strong_trans_enh
chr1	32379174	32380745	AL136115.1	.	+	strong_trans_enh	strong_trans_enh	strong_trans_enh	strong_trans_enh	strong_trans	strong_trans	strong_trans	strong_trans_enh	strong_trans_enh	strong_trans_enh	strong_trans_enh	strong_trans	strong_trans	strong_trans_enh	strong_trans_enh	strong_trans_enh	strong_trans	strong_trans_enh	strong_trans_enh	strong_trans_enh	strong_trans_enh	strong_trans_enh	strong_trans_enh	strong_trans_enh	strong_trans_enh	strong_trans	strong_trans	strong_trans_enh	strong_trans_enh	strong_trans_enh	strong_trans_enh	strong_trans_enh	strong_trans_enh	strong_trans_enh	strong_trans_enh	strong_trans	strong_trans_enh	strong_trans_enh	strong_trans_enh	strong_trans_enh	strong_trans_enh	strong_trans_enh	strong_trans_enh	strong_trans_enh
chr1	32385164	32385229	ENSG00000288678	.	-	strong_trans	strong_trans	strong_trans	strong_trans	strong_trans	strong_trans	strong_trans	strong_trans	strong_trans	strong_trans	strong_trans	strong_trans	strong_trans	strong_trans	strong_trans	strong_trans	strong_trans	strong_trans	strong_trans	strong_trans	trans_cons	trans_cons	strong_trans_enh	strong_trans	strong_trans_enh	strong_trans_enh	strong_trans_enh	strong_trans	strong_trans_enh	strong_trans_enh	strong_trans_enh	strong_trans_enh	strong_trans_enh	strong_trans_enh	strong_trans_enh	strong_trans_enh	strong_trans_enh	strong_trans_enh	strong_trans_enh	strong_trans_enh	strong_trans_enh	strong_trans_enh	strong_trans_enh	strong_trans_enh
chr1	32479469	32526451	KHDRBS1	.	+	strong_trans	strong_trans	strong_trans	strong_trans	strong_trans	strong_trans	strong_trans	strong_trans	strong_trans_enh	strong_trans_enh	strong_trans_enh	strong_trans_enh	strong_trans_enh	strong_trans_enh	strong_trans_enh	strong_trans	strong_trans	strong_trans	strong_trans	strong_trans_enh	strong_trans	strong_trans	strong_trans_enh	strong_trans	strong_trans_enh	strong_trans_enh	strong_trans_enh	strong_trans_enh	strong_trans	strong_trans_enh	strong_trans_enh	strong_trans	strong_trans	strong_trans	strong_trans_enh	strong_trans_enh	strong_trans_enh	strong_trans_enh	strong_trans_enh	strong_trans_enh	strong_trans_enh	strong_trans_enh	strong_trans_enh	strong_trans_enh
chr1	32537632	32568467	TMEM39B	.	+	trans_K36me3	trans_K36me3	trans_K36me3	trans_K36me3	trans_enh	trans_enh	trans_K36me3	trans_K36me3	trans_K36me3	strong_trans	strong_trans	trans_K36me3	trans_enh	strong_trans	trans_K36me3	trans_K36me3	trans_enh	trans_K36me3	trans_K36me3	trans_K36me3	trans_K36me3	trans_K36me3	trans_K36me3	trans_K36me3	trans_enh	trans_enh	trans_K36me3	trans_K36me3	trans_K36me3	trans_enh	trans_K36me3	strong_trans	strong_trans	strong_trans	trans_K36me3	strong_trans	trans_enh	strong_trans	strong_trans	strong_trans	strong_trans	strong_trans	trans_enh	strong_trans
chr1	32573657	32642164	KPNA6	.	+	trans_cons	trans_cons	trans_cons	trans_cons	trans_cons	trans_cons	trans_cons	trans_cons	trans_cons	trans_cons	trans_cons	trans_cons	trans_cons	trans_cons	trans_cons	trans_cons	trans_cons	trans_cons	trans_cons	trans_cons	trans_cons	trans_cons	trans_cons	trans_cons	trans_cons	trans_cons	trans_cons	trans_cons	trans_cons	trans_cons	trans_cons	trans_cons	strong_trans	trans_cons	strong_trans	trans_cons	trans_cons	trans_cons	trans_cons	trans_cons	trans_cons	trans_cons	trans_cons	trans_cons
chr1	32645276	32663886	TXLNA	.	+	strong_trans_enh	strong_trans	strong_trans	strong_trans	strong_trans	strong_trans_enh	strong_trans	strong_trans	strong_trans_enh	strong_trans_enh	strong_trans	strong_trans_enh	strong_trans_enh	strong_trans_enh	strong_trans_enh	strong_trans_enh	strong_trans_enh	strong_trans	strong_trans	strong_trans_enh	strong_trans	strong_trans	strong_trans_enh	strong_trans_enh	strong_trans_enh	strong_trans_enh	strong_trans_enh	strong_trans_enh	strong_trans	strong_trans_enh	strong_trans_enh	strong_trans	strong_trans_enh	strong_trans_enh	strong_trans	strong_trans_enh	strong_trans_enh	strong_trans_enh	strong_trans_enh	trans_enh	strong_trans_enh	strong_trans_enh	strong_trans_enh	strong_trans_enh
chr1	32666196	32671054	CCDC28B	.	+	poised	poised	weak_trans_enh	poised	weak_trans_enh	weak_trans_enh	weak_trans_enh	weak_trans_enh	weak_trans_enh	weak_trans_enh	poised	weak_trans_enh	weak_trans_enh	poised	weak_trans_enh	weak_trans_enh	weak_trans_enh	weak_trans_enh	weak_trans_enh	weak_trans_enh	poised	weak_trans_enh	weak_trans_enh	weak_trans_enh	weak_trans_enh	weak_trans_enh	weak_trans_enh	weak_trans_enh	weak_trans_enh	weak_trans_enh	weak_trans_enh	trans_enh	weak_trans_enh	trans_enh	weak_trans_enh	weak_trans_enh	weak_trans_enh	weak_trans_enh	trans_enh	weak_trans_enh	trans_enh	trans_enh	weak_trans_enh	trans_enh
chr1	32671272	32674283	IQCC	.	+	trans_K36me3	trans_K36me3	trans_K36me3	trans_K36me3	weak_trans_enh	weak_trans_enh	trans_K36me3	trans_K36me3	trans_K36me3	trans_K36me3	trans_K36me3	trans_K36me3	trans_K36me3	bivalent	trans_K36me3	trans_K36me3	weak_trans_enh	trans_K36me3	trans_K36me3	trans_K36me3	trans_K36me3	trans_K36me3	trans_K36me3	trans_K36me3	trans_K36me3	weak_trans_enh	trans_enh	trans_K36me3	weak_trans_enh	poised	weak_trans_enh	weak_trans_enh	weak_trans_enh	weak_trans_enh	poised	weak_trans_enh	weak_trans_enh	weak_trans_enh	weak_trans_enh	weak_trans_enh	weak_trans_enh	weak_trans_enh	weak_trans_enh	weak_trans_enh
chr1	32674690	32681793	DCDC2B	.	+	trans_K36me3	trans_K36me3	trans_K36me3	trans_K36me3	trans_K36me3	trans_enh	trans_K36me3	trans_K36me3	trans_K36me3	trans_K36me3	trans_K36me3	trans_K36me3	trans_K36me3	trans_K36me3	trans_K36me3	trans_K36me3	trans_K36me3	trans_K36me3	trans_K36me3	trans_K36me3	trans_K36me3	trans_K36me3	trans_K36me3	trans_K36me3	trans_enh	trans_K36me3	trans_enh	trans_enh	trans_enh	trans_enh	trans_enh	trans_enh	trans_enh	trans_enh	trans_K36me3	trans_K36me3	trans_enh	trans_enh	weak_trans_enh	weak_trans_enh	weak_trans_enh	trans_enh	trans_enh	trans_enh
chr1	32680073	32687960	TMEM234	.	-	strong_trans	trans_K36me3	strong_trans	strong_trans	trans_enh	trans_enh	strong_trans	strong_trans	trans_enh	trans_enh	trans_enh	strong_trans	strong_trans	strong_trans	strong_trans	trans_enh	trans_enh	trans_enh	strong_trans	strong_trans	trans_K36me3	strong_trans	trans_enh	trans_enh	trans_enh	trans_enh	trans_enh	trans_enh	trans_enh	trans_enh	trans_enh	trans_enh	trans_enh	trans_enh	trans_enh	trans_enh	trans_enh	trans_enh	trans_enh	trans_enh	trans_enh	trans_enh	trans_enh	trans_enh
chr1	32686678	32710998	EIF3I	.	+	trans_K36me3	trans_K36me3	trans_K36me3	trans_K36me3	trans_K36me3	trans_enh	trans_K36me3	trans_K36me3	trans_K36me3	trans_K36me3	trans_K36me3	trans_K36me3	trans_enh	trans_K36me3	trans_K36me3	trans_K36me3	trans_enh	trans_K36me3	trans_K36me3	trans_K36me3	trans_K36me3	trans_K36me3	trans_enh	trans_K36me3	trans_enh	trans_enh	trans_enh	trans_enh	trans_K36me3	trans_K36me3	trans_K36me3	trans_enh	trans_enh	trans_K36me3	trans_K36me3	trans_K36me3	trans_K36me3	trans_enh	trans_enh	trans_enh	trans_enh	trans_enh	trans_enh	trans_enh
chr1	32712823	32714457	FAM167B	.	+	poised	poised	poised	poised	weak_trans_enh	poised	weak_trans_enh	poised	poised	poised	poised	poised	poised	poised	poised	poised	weak_trans_enh	poised	poised	poised	poised	weak_trans_enh	poised	poised	poised	poised	weak_trans_enh	poised	weak_trans_enh	poised	weak_trans_enh	weak_trans_enh	weak_trans_enh	weak_trans_enh	weak_trans_enh	weak_trans_enh	weak_trans_enh	weak_trans_enh	weak_trans_enh	weak_trans_enh	weak_trans_enh	weak_trans_enh	weak_trans_enh	weak_trans_enh
chr1	32716845	32751766	LCK	.	+	weak_trans_enh	weak_trans_enh	weak_trans_enh	weak_trans_enh	poised	poised	bivalent	weak_trans_enh	poised	bivalent	poised	poised	bivalent	weak_trans_enh	trans_K36me3	weak_trans_enh	bivalent	weak_trans_enh	weak_trans_enh	weak_trans_enh	weak_trans_enh	poised	bivalent	poised	bivalent	bivalent	poised	bivalent	weak_trans_enh	weak_trans_enh	trans_enh	trans_enh	trans_enh	trans_enh	weak_trans_enh	weak_trans_enh	trans_enh	trans_enh	trans_enh	trans_enh	trans_enh	trans_enh	trans_enh	trans_enh
chr1	32757684	32799236	HDAC1	.	+	strong_trans	strong_trans	trans_enh	strong_trans	trans_enh	strong_trans	trans_enh	strong_trans	strong_trans	strong_trans	strong_trans	strong_trans	strong_trans	trans_enh	strong_trans	strong_trans	trans_enh	strong_trans	trans_enh	strong_trans	trans_enh	trans_enh	trans_enh	trans_enh	trans_cons	trans_enh	strong_trans	strong_trans	strong_trans	strong_trans	strong_trans_enh	strong_trans_enh	strong_trans_enh	strong_trans_enh	strong_trans	strong_trans	strong_trans_enh	strong_trans_enh	strong_trans_enh	strong_trans_enh	strong_trans_enh	strong_trans_enh	strong_trans_enh	strong_trans_enh
chr1	32799440	32801834	MARCKSL1	.	-	trans_enh	trans_enh	trans_enh	trans_enh	trans_enh	trans_enh	trans_enh	trans_enh	strong_trans_enh	strong_trans_enh	trans_enh	strong_trans_enh	strong_trans_enh	trans_enh	strong_trans_enh	trans_enh	trans_enh	trans_enh	trans_enh	trans_enh	trans_enh	trans_enh	trans_enh	trans_enh	strong_trans_enh	trans_enh	strong_trans_enh	trans_enh	trans_enh	strong_trans_enh	strong_trans_enh	strong_trans_enh	strong_trans_enh	strong_trans_enh	strong_trans_enh	strong_trans_enh	strong_trans_enh	strong_trans_enh	strong_trans_enh	strong_trans_enh	strong_trans_enh	strong_trans_enh	strong_trans_enh	strong_trans_enh
chr1	32817122	32829913	TSSK3	.	+	weak_trans_enh	trans_K36me3	trans_K36me3	weak_trans_enh	weak_trans_enh	trans_K36me3	weak_trans_enh	bivalent	trans_K36me3	trans_K36me3	bivalent	trans_K36me3	trans_K36me3	bivalent	bivalent	bivalent	trans_K36me3	bivalent	bivalent	bivalent	bivalent	weak_trans_enh	trans_K36me3	bivalent	trans_K36me3	trans_K36me3	trans_K36me3	weak_trans_enh	weak_trans_enh	weak_trans_enh	weak_trans_enh	weak_trans_enh	weak_trans_enh	weak_trans_enh	weak_trans_enh	trans_K36me3	weak_trans_enh	weak_trans_enh	weak_trans_enh	weak_trans_enh	weak_trans_enh	weak_trans_enh	weak_trans_enh	weak_trans_enh
chr1	32826871	32829879	FAM229A	.	-	trans_K36me3	trans_K36me3	trans_K36me3	trans_K36me3	trans_K36me3	trans_K36me3	trans_K36me3	trans_K36me3	trans_K36me3	trans_K36me3	trans_K36me3	trans_K36me3	trans_K36me3	bivalent	trans_K36me3	trans_K36me3	trans_K36me3	trans_K36me3	trans_K36me3	trans_K36me3	trans_K36me3	trans_enh	trans_K36me3	trans_K36me3	trans_K36me3	trans_K36me3	trans_K36me3	trans_K36me3	trans_K36me3	trans_K36me3	trans_K36me3	trans_enh	trans_enh	trans_enh	trans_K36me3	trans_K36me3	trans_enh	trans_enh	trans_enh	trans_enh	trans_enh	trans_K36me3	trans_enh	trans_enh
chr1	32830234	32860332	BSDC1	.	-	trans_K36me3	trans_K36me3	trans_K36me3	trans_K36me3	trans_K36me3	trans_K36me3	trans_K36me3	trans_K36me3	trans_K36me3	strong_trans	strong_trans	trans_K36me3	strong_trans	trans_K36me3	trans_K36me3	strong_trans	strong_trans	trans_K36me3	strong_trans	trans_K36me3	trans_K36me3	trans_K36me3	strong_trans	trans_K36me3	strong_trans	strong_trans	strong_trans	strong_trans	trans_K36me3	strong_trans	strong_trans	strong_trans	strong_trans	strong_trans	strong_trans	strong_trans	trans_enh	trans_enh	trans_enh	trans_enh	strong_trans	strong_trans	trans_enh	strong_trans
chr1	32930658	33066393	ENSG00000254553	.	+	trans_K36me3	trans_K36me3	trans_K36me3	trans_K36me3	poised	bivalent	trans_K36me3	trans_K36me3	trans_K36me3	trans_K36me3	trans_K36me3	trans_K36me3	trans_K36me3	trans_K36me3	trans_K36me3	trans_K36me3	bivalent	trans_K36me3	trans_K36me3	trans_K36me3	trans_K36me3	trans_K79me2	poised	trans_K36me3	poised	poised	trans_K36me3	trans_K79me2	bivalent	bivalent	bivalent	bivalent	bivalent	bivalent	weak_trans_enh	weak_trans_enh	bivalent	bivalent	bivalent	bivalent	bivalent	bivalent	bivalent	bivalent
chr1	32930673	32962287	ZBTB8B	.	+	trans_K36me3	trans_K36me3	trans_K36me3	trans_K36me3	poised	bivalent	poised	trans_K36me3	trans_K36me3	trans_K36me3	poised	trans_K36me3	bivalent	trans_K36me3	trans_K36me3	trans_K36me3	bivalent	trans_K36me3	trans_K36me3	trans_K36me3	trans_K36me3	poised	bivalent	poised	bivalent	bivalent	bivalent	bivalent	bivalent	bivalent	bivalent	bivalent	bivalent	bivalent	bivalent	bivalent	bivalent	bivalent	bivalent	bivalent	bivalent	bivalent	bivalent	bivalent
chr1	33005028	33071542	ZBTB8A	.	+	trans_K36me3	trans_K36me3	trans_K36me3	trans_K36me3	trans_K79me2	trans_K79me2	trans_K79me2	trans_K36me3	trans_K36me3	trans_K36me3	trans_K36me3	trans_K36me3	trans_K79me2	trans_K36me3	trans_K36me3	trans_K36me3	trans_K79me2	trans_K36me3	trans_K79me2	trans_K36me3	trans_K79me2	trans_K79me2	trans_K79me2	trans_K79me2	trans_K79me2	trans_K79me2	trans_K79me2	trans_K79me2	bivalent	bivalent	trans_K79me2	bivalent	bivalent	bivalent	trans_K79me2	trans_K36me3	bivalent	bivalent	bivalent	bivalent	bivalent	bivalent	bivalent	bivalent
chr1	33065773	33116504	ZBTB8OS	.	-	trans_enh	trans_K79me2	trans_enh	trans_enh	trans_K79me2	trans_K79me2	trans_K79me2	trans_K79me2	trans_K79me2	trans_K79me2	trans_K79me2	trans_enh	trans_K79me2	trans_K79me2	trans_K79me2	trans_K79me2	trans_K79me2	trans_enh	trans_enh	trans_enh	trans_K79me2	trans_K79me2	trans_K79me2	trans_K79me2	trans_K79me2	trans_K79me2	trans_K79me2	trans_K79me2	trans_K79me2	trans_K79me2	trans_K79me2	trans_K79me2	trans_K79me2	trans_K79me2	trans_K79me2	trans_K79me2	trans_enh	trans_K79me2	trans_K79me2	trans_enh	trans_cons	trans_enh	trans_enh	trans_K79me2
chr1	33116743	33151812	RBBP4	.	+	strong_trans	strong_trans	strong_trans	strong_trans	strong_trans	strong_trans	strong_trans	strong_trans	strong_trans	strong_trans	strong_trans_enh	strong_trans	strong_trans_enh	strong_trans	strong_trans	strong_trans	strong_trans	strong_trans	strong_trans	strong_trans	strong_trans	strong_trans	strong_trans_enh	strong_trans	strong_trans_enh	strong_trans	strong_trans	strong_trans	strong_trans	strong_trans	strong_trans	strong_trans	strong_trans	strong_trans	strong_trans	strong_trans	strong_trans	strong_trans	strong_trans	strong_trans_enh	strong_trans_enh	strong_trans	strong_trans_enh	strong_trans_enh
chr1	33145507	33169197	SYNC	.	-	trans_K36me3	trans_K36me3	trans_K36me3	trans_K36me3	trans_K36me3	trans_enh	trans_K36me3	trans_K36me3	trans_K36me3	trans_K36me3	trans_K36me3	trans_K36me3	trans_enh	trans_K36me3	trans_K36me3	trans_K36me3	trans_enh	trans_K36me3	trans_K36me3	trans_K36me3	trans_K36me3	trans_K36me3	strong_trans_enh	trans_K36me3	strong_trans_enh	trans_enh	trans_enh	trans_enh	trans_K36me3	trans_K36me3	trans_K36me3	trans_K36me3	trans_K36me3	trans_K36me3	trans_K36me3	trans_K36me3	trans_K36me3	trans_K36me3	trans_K36me3	trans_K36me3	trans_K36me3	trans_K36me3	trans_K36me3	trans_K36me3
chr1	33207431	33240571	KIAA1522	.	+	trans_enh	weak_trans_enh	trans_enh	trans_enh	trans_enh	trans_enh	trans_enh	trans_enh	trans_enh	trans_enh	trans_enh	trans_enh	trans_enh	trans_enh	trans_enh	trans_enh	weak_trans_enh	trans_enh	trans_enh	trans_enh	trans_enh	trans_enh	weak_trans_enh	trans_enh	trans_enh	weak_trans_enh	strong_trans_enh	trans_enh	weak_trans_enh	weak_trans_enh	weak_trans_enh	trans_K36me3	weak_trans_enh	weak_trans_enh	weak_trans_enh	trans_enh	weak_trans_enh	weak_trans_enh	weak_trans_enh	weak_trans_enh	weak_trans_enh	weak_trans_enh	trans_K36me3	weak_trans_enh
chr1	33240838	33283632	YARS1	.	-	strong_trans	strong_trans	strong_trans	strong_trans	strong_trans	trans_enh	strong_trans	strong_trans	strong_trans	strong_trans	strong_trans_enh	strong_trans	strong_trans	strong_trans	strong_trans	strong_trans	trans_enh	strong_trans	strong_trans	strong_trans	strong_trans	strong_trans	strong_trans_enh	strong_trans	strong_trans_enh	strong_trans_enh	strong_trans	strong_trans_enh	strong_trans	strong_trans	strong_trans	trans_enh	strong_trans	strong_trans	strong_trans	strong_trans	strong_trans_enh	trans_enh	strong_trans	trans_enh	strong_trans_enh	strong_trans_enh	strong_trans_enh	strong_trans
chr1	33282368	33324476	S100PBP	.	+	trans_K36me3	trans_K36me3	trans_K36me3	strong_trans	trans_cons	trans_K36me3	trans_K36me3	trans_K36me3	strong_trans	strong_trans	strong_trans	strong_trans	strong_trans	trans_K36me3	trans_K36me3	trans_K36me3	trans_K36me3	trans_K36me3	trans_K36me3	trans_K36me3	trans_K36me3	trans_K36me3	strong_trans	trans_K36me3	strong_trans	strong_trans	strong_trans	strong_trans	strong_trans	strong_trans	strong_trans	strong_trans	strong_trans	strong_trans	strong_trans	strong_trans	strong_trans	strong_trans	strong_trans	strong_trans	strong_trans	strong_trans	strong_trans	strong_trans
chr1	33327869	33338083	FNDC5	.	-	bivalent	bivalent	bivalent	bivalent	bivalent	bivalent	bivalent	bivalent	trans_K36me3	bivalent	bivalent	trans_K36me3	trans_K36me3	bivalent	bivalent	bivalent	bivalent	bivalent	bivalent	bivalent	bivalent	bivalent	bivalent	bivalent	bivalent	bivalent	weak_trans_enh	bivalent	bivalent	bivalent	bivalent	trans_K36me3	bivalent	bivalent	bivalent	bivalent	bivalent	bivalent	bivalent	bivalent	bivalent	bivalent	bivalent	bivalent
chr1	33351595	33364042	HPCA	.	+	bivalent	bivalent	bivalent	bivalent	bivalent	bivalent	bivalent	bivalent	bivalent	bivalent	bivalent	bivalent	bivalent	bivalent	bivalent	bivalent	bivalent	bivalent	bivalent	bivalent	bivalent	bivalent	bivalent	bivalent	bivalent	bivalent	bivalent	bivalent	bivalent	bivalent	bivalent	bivalent	bivalent	bivalent	bivalent	bivalent	bivalent	bivalent	bivalent	bivalent	bivalent	bivalent	bivalent	bivalent
chr1	33360195	33367039	TMEM54	.	-	bivalent	bivalent	bivalent	bivalent	poised	bivalent	bivalent	bivalent	bivalent	bivalent	bivalent	bivalent	bivalent	bivalent	bivalent	bivalent	bivalent	bivalent	bivalent	bivalent	bivalent	bivalent	bivalent	bivalent	bivalent	bivalent	poised	poised	bivalent	bivalent	bivalent	bivalent	bivalent	bivalent	bivalent	bivalent	bivalent	bivalent	bivalent	bivalent	bivalent	bivalent	bivalent	bivalent
chr1	33402046	33430410	RNF19B	.	-	strong_trans	strong_trans	trans_cons	trans_cons	trans_cons	trans_cons	trans_cons	trans_cons	strong_trans	strong_trans	trans_cons	strong_trans	strong_trans	trans_cons	trans_cons	trans_cons	trans_cons	trans_cons	trans_cons	trans_cons	trans_cons	trans_cons	trans_enh	trans_cons	trans_enh	trans_cons	strong_trans	strong_trans_enh	strong_trans_enh	strong_trans_enh	strong_trans_enh	strong_trans	strong_trans	strong_trans	strong_trans	strong_trans	strong_trans	strong_trans	strong_trans	strong_trans	strong_trans_enh	strong_trans_enh	strong_trans	strong_trans
chr1	33439268	33439642	FKSG48	.	+	bivalent	bivalent	bivalent	bivalent	bivalent	bivalent	bivalent	bivalent	bivalent	bivalent	bivalent	bivalent	bivalent	bivalent	bivalent	bivalent	bivalent	bivalent	bivalent	bivalent	bivalent	bivalent	poised	bivalent	poised	poised	poised	bivalent	bivalent	bivalent	bivalent	bivalent	bivalent	bivalent	bivalent	bivalent	bivalent	bivalent	bivalent	bivalent	bivalent	bivalent	bivalent	bivalent
chr1	33473587	33546597	AK2	.	-	trans_cons	trans_cons	trans_K36me3	trans_K36me3	trans_K79me2	trans_cons	trans_K36me3	trans_K36me3	trans_cons	trans_cons	trans_cons	trans_K36me3	trans_cons	trans_K36me3	trans_K36me3	trans_K36me3	trans_cons	trans_K36me3	trans_cons	trans_K36me3	trans_K36me3	trans_K36me3	trans_enh	trans_cons	trans_enh	trans_enh	trans_enh	trans_cons	trans_enh	trans_enh	trans_cons	trans_cons	trans_cons	trans_cons	trans_cons	trans_cons	trans_cons	trans_cons	trans_cons	trans_enh	trans_cons	trans_cons	trans_cons	trans_cons
chr1	33546705	33589093	AZIN2	.	+	bivalent	bivalent	bivalent	bivalent	poised	weak_trans_enh	bivalent	bivalent	bivalent	bivalent	bivalent	bivalent	poised	bivalent	bivalent	bivalent	weak_trans_enh	bivalent	bivalent	bivalent	bivalent	poised	weak_trans_enh	bivalent	weak_trans_enh	weak_trans_enh	weak_trans_enh	poised	poised	poised	poised	poised	poised	poised	poised	poised	poised	poised	weak_trans_enh	weak_trans_enh	poised	weak_trans_enh	poised	poised
chr1	33611000	33647660	TRIM62	.	-	weak_trans_enh	weak_trans_enh	weak_trans_enh	poised	weak_trans_enh	trans_enh	weak_trans_enh	weak_trans_enh	weak_trans_enh	weak_trans_enh	weak_trans_enh	weak_trans_enh	weak_trans_enh	weak_trans_enh	weak_trans_enh	weak_trans_enh	weak_trans_enh	weak_trans_enh	weak_trans_enh	weak_trans_enh	weak_trans_enh	weak_trans_enh	weak_trans_enh	weak_trans_enh	weak_trans_enh	weak_trans_enh	weak_trans_enh	weak_trans_enh	trans_K36me3	trans_K36me3	trans_K36me3	trans_K36me3	trans_K36me3	trans_K36me3	trans_K36me3	weak_trans_enh	trans_K36me3	trans_K36me3	trans_K36me3	trans_K36me3	trans_K36me3	trans_K36me3	trans_K36me3	trans_K36me3
chr1	33722093	33766320	ZNF362	.	+	trans_cons	trans_cons	trans_cons	trans_K36me3	strong_trans	strong_trans	strong_trans	trans_cons	strong_trans	strong_trans	trans_cons	strong_trans	strong_trans	trans_cons	trans_cons	trans_cons	trans_cons	trans_enh	trans_cons	trans_cons	trans_K36me3	strong_trans	trans_cons	trans_cons	trans_cons	trans_cons	strong_trans_enh	trans_cons	strong_trans	strong_trans	strong_trans	strong_trans	strong_trans	trans_cons	strong_trans	strong_trans	trans_cons	trans_cons	strong_trans	trans_cons	trans_cons	trans_cons	trans_cons	strong_trans
chr1	33772367	33786699	A3GALT2	.	-	bivalent	bivalent	bivalent	bivalent	bivalent	trans_K36me3	bivalent	bivalent	bivalent	bivalent	bivalent	bivalent	trans_K36me3	bivalent	bivalent	bivalent	trans_K36me3	bivalent	bivalent	bivalent	bivalent	bivalent	trans_K36me3	bivalent	trans_K36me3	trans_K36me3	trans_K36me3	trans_K36me3	bivalent	trans_K36me3	bivalent	bivalent	bivalent	bivalent	bivalent	bivalent	bivalent	bivalent	bivalent	bivalent	bivalent	bivalent	bivalent	bivalent
chr1	33789224	33896696	PHC2	.	-	trans_K79me2	trans_K79me2	trans_K79me2	trans_K79me2	trans_enh	trans_enh	trans_enh	trans_K79me2	trans_enh	trans_enh	trans_enh	trans_enh	trans_enh	trans_K79me2	trans_K79me2	trans_K79me2	trans_enh	trans_K36me3	trans_K36me3	trans_K79me2	trans_K79me2	trans_cons	trans_enh	trans_K79me2	strong_trans_enh	trans_enh	trans_enh	trans_enh	trans_cons	trans_enh	trans_enh	trans_cons	trans_cons	trans_cons	trans_enh	trans_enh	trans_cons	trans_cons	trans_cons	trans_cons	trans_cons	trans_cons	trans_cons	trans_cons
chr1	33938246	33967243	ZSCAN20	.	+	znf	znf	znf	znf	znf	znf	znf	znf	znf	znf	znf	znf	znf	znf	znf	znf	trans_K36me3	znf	znf	znf	znf	znf	znf	znf	znf	znf	trans_K36me3	trans_K36me3	znf	znf	znf	znf	znf	znf	znf	znf	znf	znf	znf	znf	znf	znf	znf	znf
chr1	33979598	34631443	CSMD2	.	-	poised	poised	poised	poised	znf	bivalent	poised	poised	low	bivalent	poised	poised	poised	poised	poised	poised	bivalent	poised	poised	poised	poised	poised	poised	poised	poised	poised	poised	poised	bivalent	bivalent	bivalent	low	bivalent	low	bivalent	bivalent	bivalent	bivalent	bivalent	bivalent	low	bivalent	bivalent	bivalent
chr1	34326076	34330392	HMGB4	.	+	quiescent	quiescent	quiescent	bivalent	quiescent	quiescent	quiescent	quiescent	bivalent	quiescent	poised	bivalent	bivalent	quiescent	quiescent	quiescent	quiescent	quiescent	quiescent	quiescent	quiescent	quiescent	poised	quiescent	poised	quiescent	quiescent	quiescent	quiescent	quiescent	quiescent	quiescent	quiescent	quiescent	quiescent	quiescent	quiescent	quiescent	quiescent	quiescent	quiescent	quiescent	quiescent	quiescent
chr1	34632484	34684732	C1orf94	.	+	poised	bivalent	poised	poised	bivalent	bivalent	bivalent	bivalent	bivalent	bivalent	bivalent	bivalent	bivalent	poised	poised	poised	bivalent	poised	poised	poised	poised	poised	bivalent	poised	bivalent	bivalent	bivalent	bivalent	bivalent	bivalent	bivalent	bivalent	bivalent	bivalent	bivalent	bivalent	bivalent	bivalent	bivalent	bivalent	bivalent	bivalent	bivalent	bivalent
chr1	35178338	35325356	SMIM12	.	-	poised	poised	poised	poised	poised	trans_K36me3	poised	poised	poised	poised	poised	poised	weak_trans_enh	poised	poised	poised	bivalent	poised	poised	poised	poised	poised	bivalent	poised	weak_trans_enh	bivalent	weak_trans_enh	weak_trans_enh	trans_K36me3	trans_K36me3	trans_K36me3	trans_K36me3	trans_K36me3	trans_K79me2	trans_K36me3	weak_trans_enh	trans_K79me2	trans_K79me2	bivalent	trans_K79me2	trans_K79me2	bivalent	trans_K79me2	trans_K36me3
chr1	35220648	35224113	GJB5	.	+	poised	poised	bivalent	poised	poised	bivalent	poised	poised	quiescent	quiescent	poised	poised	poised	poised	poised	poised	quiescent	poised	poised	poised	poised	poised	quiescent	poised	quiescent	quiescent	trans_K79me2	trans_enh	quiescent	quiescent	quiescent	quiescent	quiescent	quiescent	quiescent	quiescent	quiescent	quiescent	quiescent	quiescent	quiescent	quiescent	quiescent	quiescent
chr1	35225341	35227928	GJB4	.	+	weak_trans_enh	poised	poised	poised	weak_trans_enh	poised	poised	poised	bivalent	quiescent	weak_trans_enh	poised	poised	poised	poised	poised	poised	poised	poised	poised	poised	poised	poised	poised	poised	poised	weak_trans_enh	trans_enh	quiescent	quiescent	quiescent	quiescent	quiescent	quiescent	quiescent	quiescent	quiescent	quiescent	quiescent	quiescent	quiescent	quiescent	quiescent	quiescent
chr1	35246815	35251970	GJB3	.	+	bivalent	bivalent	bivalent	bivalent	bivalent	bivalent	bivalent	bivalent	bivalent	bivalent	bivalent	bivalent	bivalent	bivalent	bivalent	bivalent	bivalent	bivalent	bivalent	bivalent	bivalent	bivalent	bivalent	bivalent	bivalent	bivalent	trans_enh	trans_enh	bivalent	bivalent	bivalent	bivalent	bivalent	bivalent	bivalent	bivalent	bivalent	bivalent	bivalent	bivalent	bivalent	bivalent	bivalent	bivalent
chr1	35258600	35261348	GJA4	.	+	bivalent	bivalent	bivalent	bivalent	low	bivalent	bivalent	bivalent	bivalent	bivalent	bivalent	low	low	bivalent	bivalent	bivalent	bivalent	bivalent	bivalent	bivalent	bivalent	bivalent	bivalent	bivalent	bivalent	bivalent	low	bivalent	bivalent	bivalent	bivalent	bivalent	bivalent	bivalent	bivalent	bivalent	bivalent	bivalent	bivalent	bivalent	bivalent	bivalent	bivalent	bivalent
chr1	35331037	35395251	DLGAP3	.	-	bivalent	bivalent	bivalent	bivalent	bivalent	bivalent	bivalent	bivalent	bivalent	bivalent	bivalent	bivalent	bivalent	bivalent	bivalent	bivalent	bivalent	bivalent	bivalent	bivalent	bivalent	bivalent	bivalent	bivalent	bivalent	bivalent	bivalent	bivalent	bivalent	bivalent	bivalent	bivalent	bivalent	bivalent	bivalent	bivalent	bivalent	bivalent	bivalent	bivalent	bivalent	bivalent	bivalent	bivalent
chr1	35439957	35450914	ENSG00000284773	.	-	weak_trans_enh	trans_K79me2	trans_K79me2	trans_K79me2	trans_K79me2	trans_K79me2	trans_K36me3	trans_K79me2	trans_K79me2	weak_trans_enh	trans_K79me2	trans_K79me2	trans_K79me2	trans_K79me2	weak_trans_enh	trans_K79me2	trans_K79me2	trans_K79me2	trans_K79me2	trans_K79me2	trans_K79me2	trans_K79me2	trans_enh	trans_K79me2	trans_K79me2	weak_trans_enh	trans_K79me2	trans_K79me2	trans_K79me2	weak_trans_enh	trans_K79me2	trans_enh	trans_K79me2	trans_enh	trans_enh	trans_enh	trans_enh	trans_enh	trans_enh	trans_enh	trans_enh	trans_enh	trans_enh	trans_enh
chr1	35446981	35450948	TMEM35B	.	-	trans_K79me2	trans_K79me2	trans_K79me2	trans_K79me2	trans_K79me2	trans_enh	trans_K79me2	trans_K79me2	trans_K79me2	weak_trans_enh	trans_K79me2	trans_K79me2	trans_K79me2	trans_K79me2	trans_K79me2	trans_K79me2	trans_enh	trans_K79me2	trans_K79me2	trans_K79me2	trans_K79me2	trans_K79me2	trans_enh	trans_K79me2	trans_enh	trans_enh	trans_K79me2	trans_K79me2	trans_enh	trans_enh	trans_enh	trans_enh	trans_enh	trans_enh	trans_enh	trans_enh	trans_enh	trans_enh	trans_enh	trans_enh	trans_enh	trans_enh	trans_enh	trans_enh
chr1	35447134	35497342	ENSG00000271741	.	-	trans_K36me3	trans_K36me3	trans_K79me2	trans_K36me3	trans_K79me2	trans_K36me3	trans_K79me2	trans_K36me3	trans_K36me3	trans_K36me3	trans_K36me3	trans_K36me3	trans_K36me3	trans_K79me2	trans_K36me3	trans_K79me2	trans_K36me3	trans_K36me3	trans_K36me3	trans_K36me3	trans_K79me2	trans_K79me2	trans_enh	trans_K79me2	trans_enh	trans_enh	trans_K36me3	trans_K36me3	trans_K36me3	strong_trans	strong_trans	trans_enh	trans_K36me3	trans_enh	trans_K36me3	trans_K36me3	strong_trans	strong_trans	strong_trans	strong_trans	trans_enh	strong_trans	strong_trans	strong_trans
chr1	35451766	35497546	ZMYM6	.	-	trans_K36me3	trans_K36me3	trans_K79me2	trans_K36me3	trans_K36me3	trans_K36me3	trans_K79me2	trans_K36me3	trans_K36me3	trans_K36me3	trans_K36me3	trans_K36me3	trans_K36me3	trans_K79me2	trans_K36me3	trans_K79me2	trans_K36me3	trans_K36me3	trans_K36me3	trans_K36me3	trans_K79me2	trans_K79me2	trans_K36me3	trans_K36me3	trans_K36me3	trans_K36me3	trans_K36me3	trans_K36me3	trans_K36me3	strong_trans	strong_trans	trans_K36me3	trans_K36me3	trans_K36me3	trans_K36me3	trans_K36me3	strong_trans	strong_trans	strong_trans	trans_K36me3	trans_K36me3	strong_trans	strong_trans	strong_trans
chr1	35497773	35581460	ZMYM1	.	+	trans_K36me3	trans_K36me3	trans_K36me3	trans_K36me3	trans_K79me2	trans_K79me2	trans_K79me2	trans_K36me3	trans_K36me3	trans_K36me3	trans_K36me3	trans_K36me3	trans_K79me2	trans_K36me3	trans_K36me3	trans_K36me3	trans_K79me2	trans_K36me3	trans_K36me3	trans_K36me3	trans_K36me3	trans_K36me3	trans_K36me3	trans_K36me3	trans_K79me2	trans_K36me3	trans_K79me2	trans_K79me2	trans_K36me3	trans_K36me3	trans_K36me3	trans_K36me3	trans_K79me2	trans_K79me2	trans_K79me2	trans_K79me2	trans_K79me2	trans_K79me2	trans_K79me2	trans_K79me2	trans_K79me2	trans_K79me2	trans_K79me2	trans_K79me2
chr1	35641979	35659047	SFPQ	.	-	strong_trans_enh	strong_trans	strong_trans	strong_trans_enh	strong_trans	strong_trans	strong_trans	strong_trans	strong_trans_enh	strong_trans_enh	strong_trans_enh	strong_trans_enh	strong_trans_enh	strong_trans_enh	strong_trans_enh	strong_trans_enh	strong_trans_enh	strong_trans_enh	strong_trans_enh	strong_trans_enh	strong_trans	strong_trans_enh	strong_trans_enh	strong_trans_enh	strong_trans_enh	strong_trans_enh	strong_trans_enh	strong_trans_enh	strong_trans_enh	strong_trans_enh	strong_trans_enh	strong_trans_enh	strong_trans_enh	strong_trans_enh	strong_trans_enh	strong_trans_enh	strong_trans_enh	strong_trans_enh	strong_trans_enh	strong_trans_enh	strong_trans_enh	strong_trans_enh	strong_trans_enh	strong_trans_enh
chr1	35734310	35887659	ZMYM4	.	+	trans_cons	trans_cons	trans_cons	trans_enh	trans_K79me2	trans_K79me2	trans_cons	trans_cons	trans_cons	trans_cons	trans_cons	trans_K36me3	trans_cons	trans_cons	trans_enh	trans_cons	trans_K79me2	trans_enh	trans_enh	trans_cons	trans_K36me3	trans_K36me3	trans_cons	trans_K36me3	trans_cons	trans_cons	trans_cons	trans_cons	trans_cons	trans_cons	trans_cons	trans_K79me2	trans_cons	trans_K79me2	trans_cons	trans_cons	trans_cons	trans_cons	trans_cons	trans_cons	trans_cons	trans_cons	trans_cons	trans_cons
chr1	35859484	36023551	KIAA0319L	.	-	trans_K36me3	trans_K36me3	trans_K36me3	trans_K36me3	trans_K36me3	trans_K36me3	trans_K36me3	trans_K36me3	trans_K36me3	trans_K36me3	trans_enh	trans_K36me3	trans_enh	trans_enh	trans_enh	trans_enh	trans_K36me3	trans_enh	trans_enh	trans_enh	trans_K36me3	trans_K36me3	trans_enh	trans_K36me3	trans_enh	trans_enh	trans_cons	trans_enh	trans_enh	trans_enh	trans_enh	trans_enh	trans_enh	trans_enh	trans_enh	trans_enh	trans_enh	trans_enh	trans_enh	trans_enh	trans_enh	trans_enh	trans_enh	trans_enh
chr1	36023074	36032875	NCDN	.	+	strong_trans_enh	trans_K36me3	strong_trans	trans_K36me3	trans_K36me3	strong_trans_enh	trans_enh	trans_K36me3	trans_enh	strong_trans	strong_trans	strong_trans	strong_trans	strong_trans	strong_trans	strong_trans	trans_enh	strong_trans_enh	strong_trans	strong_trans	trans_K36me3	strong_trans	strong_trans_enh	strong_trans_enh	strong_trans_enh	trans_enh	strong_trans_enh	trans_enh	strong_trans	trans_enh	trans_enh	trans_enh	trans_enh	strong_trans_enh	strong_trans_enh	strong_trans_enh	trans_enh	trans_enh	strong_trans_enh	trans_enh	strong_trans_enh	trans_enh	trans_enh	trans_enh
chr1	36038915	36060929	TFAP2E	.	+	bivalent	bivalent	bivalent	bivalent	bivalent	bivalent	bivalent	bivalent	bivalent	bivalent	bivalent	bivalent	bivalent	bivalent	bivalent	bivalent	bivalent	bivalent	bivalent	bivalent	bivalent	bivalent	bivalent	bivalent	bivalent	bivalent	bivalent	bivalent	bivalent	poised	bivalent	poised	bivalent	bivalent	poised	poised	poised	poised	poised	poised	poised	poised	poised	poised
chr1	36065142	36107127	PSMB2	.	-	strong_trans_enh	strong_trans	strong_trans	strong_trans	strong_trans	strong_trans	strong_trans	strong_trans	strong_trans	strong_trans	strong_trans_enh	strong_trans	strong_trans	strong_trans_enh	strong_trans_enh	strong_trans_enh	strong_trans	strong_trans_enh	strong_trans_enh	strong_trans_enh	strong_trans	strong_trans	strong_trans	strong_trans	strong_trans	strong_trans	strong_trans	strong_trans	strong_trans	strong_trans_enh	strong_trans_enh	strong_trans	strong_trans	strong_trans	strong_trans	strong_trans	strong_trans	strong_trans	strong_trans	strong_trans	strong_trans	strong_trans	strong_trans	strong_trans
chr1	36179478	36184495	C1orf216	.	-	trans_K79me2	trans_K79me2	strong_trans	trans_K79me2	strong_trans	strong_trans	trans_enh	trans_K79me2	trans_K79me2	trans_K79me2	strong_trans	strong_trans	strong_trans	trans_K79me2	trans_K79me2	trans_K79me2	strong_trans	strong_trans	strong_trans	strong_trans	trans_K79me2	strong_trans	strong_trans_enh	strong_trans	strong_trans_enh	strong_trans	strong_trans	strong_trans	trans_K79me2	trans_enh	strong_trans	trans_enh	trans_K79me2	trans_enh	strong_trans	strong_trans	trans_enh	trans_enh	trans_enh	trans_enh	trans_enh	trans_K79me2	trans_K79me2	trans_enh
chr1	36185819	36235579	CLSPN	.	-	trans_K36me3	trans_K36me3	trans_K36me3	trans_K36me3	trans_K79me2	trans_K79me2	trans_K36me3	trans_K36me3	trans_K36me3	trans_K36me3	trans_K36me3	trans_K36me3	trans_K36me3	trans_K36me3	trans_K36me3	trans_K36me3	trans_K79me2	trans_K36me3	trans_K36me3	trans_K36me3	trans_K36me3	trans_K36me3	trans_K79me2	trans_K36me3	poised	poised	trans_K79me2	trans_K36me3	trans_K79me2	trans_K36me3	trans_K36me3	trans_K79me2	trans_K79me2	trans_K79me2	trans_K79me2	trans_enh	trans_K79me2	trans_K79me2	trans_K79me2	trans_K79me2	trans_K79me2	trans_K79me2	trans_K79me2	trans_K79me2
chr1	36273617	36323491	AGO4	.	+	trans_K36me3	trans_K36me3	trans_K36me3	trans_K36me3	trans_K36me3	trans_K36me3	trans_K36me3	trans_K36me3	trans_K36me3	trans_K36me3	trans_K36me3	trans_K36me3	trans_K36me3	trans_K36me3	trans_K36me3	trans_K36me3	trans_K36me3	trans_K36me3	trans_K36me3	trans_K36me3	trans_K36me3	trans_K36me3	trans_K36me3	trans_K36me3	trans_K36me3	trans_K36me3	trans_K36me3	trans_K36me3	strong_trans	strong_trans	strong_trans	trans_K36me3	trans_cons	trans_K36me3	strong_trans	strong_trans	trans_K36me3	trans_cons	trans_K36me3	trans_cons	trans_K36me3	trans_K36me3	trans_cons	trans_K36me3
chr1	36335409	36396133	AGO1	.	+	trans_K36me3	trans_K36me3	trans_K36me3	trans_K36me3	trans_K36me3	trans_K36me3	trans_K36me3	trans_K36me3	trans_K36me3	trans_K36me3	trans_K36me3	trans_K36me3	trans_K36me3	trans_K36me3	trans_K36me3	trans_K36me3	trans_K36me3	trans_K36me3	trans_K36me3	trans_K36me3	trans_K36me3	trans_K36me3	trans_K36me3	trans_K36me3	trans_K36me3	trans_K36me3	trans_K36me3	trans_K36me3	trans_enh	trans_enh	trans_K36me3	trans_K36me3	trans_enh	trans_K36me3	trans_K36me3	trans_K36me3	trans_K36me3	trans_K36me3	trans_K36me3	trans_K36me3	trans_K36me3	trans_K36me3	trans_K36me3	trans_K36me3
chr1	36396319	36538101	AGO3	.	+	trans_K79me2	trans_K79me2	trans_K79me2	trans_K79me2	trans_K79me2	trans_K79me2	trans_K79me2	trans_K79me2	trans_cons	trans_cons	trans_K79me2	trans_K36me3	trans_K79me2	trans_K79me2	trans_K79me2	trans_K79me2	trans_K79me2	trans_K79me2	trans_K79me2	trans_K79me2	trans_K79me2	trans_K79me2	trans_cons	trans_K79me2	trans_K79me2	trans_cons	trans_cons	trans_cons	trans_cons	trans_cons	trans_cons	trans_cons	trans_cons	trans_cons	trans_cons	trans_cons	trans_cons	trans_cons	trans_cons	trans_cons	trans_cons	trans_cons	trans_cons	trans_cons
chr1	36549695	36553876	TEKT2	.	+	poised	trans_K36me3	trans_K36me3	poised	poised	poised	trans_K36me3	poised	trans_K36me3	trans_K36me3	poised	trans_K36me3	trans_K36me3	poised	poised	poised	poised	trans_K36me3	poised	poised	trans_K36me3	trans_K79me2	poised	poised	poised	trans_K36me3	trans_K36me3	trans_K36me3	poised	poised	poised	poised	bivalent	poised	poised	poised	poised	bivalent	trans_K36me3	poised	trans_K36me3	poised	trans_K36me3	poised
chr1	36554493	36559533	ADPRS	.	+	trans_K36me3	trans_K36me3	trans_K36me3	trans_K36me3	strong_trans	strong_trans	trans_K36me3	trans_K36me3	strong_trans	strong_trans	strong_trans	strong_trans	strong_trans	trans_K36me3	trans_K36me3	strong_trans	strong_trans	strong_trans	trans_K36me3	strong_trans	trans_K36me3	trans_K36me3	strong_trans	strong_trans	strong_trans	strong_trans	strong_trans_enh	strong_trans	trans_enh	trans_enh	trans_enh	strong_trans	strong_trans	strong_trans	trans_enh	strong_trans_enh	strong_trans	strong_trans	strong_trans	strong_trans	strong_trans	strong_trans	strong_trans	strong_trans
chr1	36560840	36590823	COL8A2	.	-	bivalent	bivalent	bivalent	bivalent	poised	poised	bivalent	bivalent	bivalent	bivalent	bivalent	bivalent	poised	bivalent	bivalent	bivalent	poised	bivalent	bivalent	bivalent	bivalent	poised	weak_trans_enh	bivalent	weak_trans_enh	weak_trans_enh	weak_trans_enh	trans_K36me3	weak_trans_enh	weak_trans_enh	weak_trans_enh	trans_K36me3	poised	trans_K36me3	poised	weak_trans_enh	bivalent	trans_K36me3	trans_K36me3	trans_K36me3	trans_K36me3	trans_K36me3	bivalent	trans_K36me3
chr1	36602171	36621654	TRAPPC3	.	-	trans_K79me2	trans_K79me2	trans_enh	trans_enh	trans_enh	trans_enh	trans_K79me2	trans_K79me2	trans_K79me2	trans_K79me2	trans_enh	trans_K79me2	trans_enh	trans_K79me2	trans_K79me2	trans_enh	trans_enh	trans_K79me2	trans_enh	trans_K79me2	trans_enh	trans_enh	trans_enh	trans_enh	trans_enh	trans_enh	trans_enh	trans_enh	trans_enh	trans_enh	strong_trans	strong_trans	strong_trans	strong_trans	strong_trans	strong_trans	trans_enh	trans_enh	strong_trans_enh	strong_trans	strong_trans_enh	trans_enh	strong_trans	strong_trans
chr1	36621180	36646450	MAP7D1	.	+	strong_trans_enh	strong_trans	strong_trans	strong_trans_enh	strong_trans_enh	strong_trans_enh	strong_trans_enh	strong_trans_enh	strong_trans_enh	strong_trans_enh	strong_trans_enh	strong_trans_enh	strong_trans_enh	strong_trans_enh	strong_trans_enh	strong_trans_enh	strong_trans_enh	strong_trans_enh	strong_trans_enh	strong_trans_enh	strong_trans_enh	strong_trans_enh	strong_trans_enh	strong_trans_enh	strong_trans_enh	strong_trans_enh	strong_trans_enh	strong_trans_enh	strong_trans_enh	strong_trans_enh	strong_trans_enh	strong_trans_enh	strong_trans_enh	strong_trans_enh	strong_trans_enh	strong_trans_enh	strong_trans_enh	strong_trans_enh	strong_trans_enh	strong_trans_enh	strong_trans_enh	strong_trans_enh	strong_trans_enh	strong_trans_enh
chr1	36690033	36770958	THRAP3	.	+	strong_trans	strong_trans	strong_trans	strong_trans	strong_trans	strong_trans	strong_trans	strong_trans	strong_trans	strong_trans	strong_trans	strong_trans	strong_trans	strong_trans	strong_trans	strong_trans	strong_trans_enh	strong_trans	strong_trans	strong_trans	strong_trans	strong_trans	strong_trans_enh	strong_trans	strong_trans_enh	strong_trans_enh	strong_trans_enh	strong_trans_enh	strong_trans	strong_trans_enh	strong_trans_enh	strong_trans_enh	strong_trans_enh	strong_trans	strong_trans	strong_trans_enh	strong_trans_enh	strong_trans_enh	strong_trans_enh	strong_trans_enh	strong_trans_enh	strong_trans_enh	strong_trans_enh	strong_trans_enh
chr1	36771969	36794941	SH3D21	.	+	weak_trans_enh	bivalent	poised	poised	weak_trans_enh	weak_trans_enh	poised	weak_trans_enh	weak_trans_enh	weak_trans_enh	weak_trans_enh	weak_trans_enh	weak_trans_enh	bivalent	weak_trans_enh	poised	weak_trans_enh	trans_K36me3	poised	bivalent	poised	weak_trans_enh	weak_trans_enh	poised	weak_trans_enh	weak_trans_enh	weak_trans_enh	weak_trans_enh	poised	weak_trans_enh	weak_trans_enh	weak_trans_enh	poised	weak_trans_enh	weak_trans_enh	weak_trans_enh	weak_trans_enh	weak_trans_enh	weak_trans_enh	poised	weak_trans_enh	weak_trans_enh	weak_trans_enh	weak_trans_enh
chr1	36787631	36789755	EVA1B	.	-	poised	bivalent	poised	poised	trans_enh	trans_enh	bivalent	poised	bivalent	bivalent	bivalent	poised	trans_enh	bivalent	poised	poised	trans_enh	bivalent	poised	bivalent	poised	trans_enh	trans_enh	poised	trans_enh	trans_enh	trans_K36me3	trans_K36me3	poised	poised	weak_trans_enh	weak_trans_enh	poised	poised	poised	trans_enh	poised	poised	weak_trans_enh	poised	poised	weak_trans_enh	weak_trans_enh	weak_trans_enh
chr1	36805225	36851525	STK40	.	-	trans_cons	trans_cons	trans_enh	trans_enh	trans_enh	strong_trans_enh	trans_enh	trans_enh	trans_enh	trans_enh	trans_enh	trans_enh	strong_trans_enh	trans_cons	trans_enh	strong_trans	trans_enh	strong_trans	trans_enh	trans_enh	trans_cons	trans_enh	trans_enh	trans_enh	strong_trans_enh	strong_trans	strong_trans_enh	trans_enh	trans_enh	strong_trans_enh	strong_trans_enh	strong_trans_enh	trans_enh	strong_trans_enh	trans_enh	strong_trans_enh	trans_enh	strong_trans_enh	strong_trans_enh	trans_enh	strong_trans_enh	strong_trans_enh	strong_trans_enh	strong_trans_enh
chr1	36856839	36863509	LSM10	.	-	trans_K36me3	trans_K36me3	trans_K36me3	trans_K36me3	trans_K36me3	trans_enh	trans_K36me3	trans_K36me3	trans_K36me3	trans_K36me3	trans_K36me3	trans_K36me3	trans_enh	trans_K36me3	trans_K36me3	trans_K36me3	trans_K36me3	trans_K36me3	trans_K36me3	trans_K36me3	trans_K36me3	trans_K36me3	trans_enh	trans_K36me3	trans_enh	trans_enh	trans_enh	trans_K36me3	trans_enh	strong_trans_enh	trans_enh	trans_enh	trans_enh	trans_enh	trans_enh	trans_enh	trans_K36me3	strong_trans	strong_trans	strong_trans	trans_enh	strong_trans	strong_trans	strong_trans
chr1	36881428	36916052	OSCP1	.	-	poised	poised	poised	poised	weak_trans_enh	weak_trans_enh	poised	poised	poised	poised	poised	poised	poised	poised	poised	poised	weak_trans_enh	poised	poised	poised	poised	poised	weak_trans_enh	poised	weak_trans_enh	trans_K36me3	weak_trans_enh	poised	poised	poised	poised	poised	poised	poised	poised	poised	poised	poised	poised	poised	poised	poised	poised	poised
chr1	36921319	36929985	MRPS15	.	-	trans_K36me3	trans_K36me3	trans_K36me3	trans_K36me3	trans_K36me3	trans_K36me3	trans_K36me3	trans_K36me3	trans_K36me3	trans_K36me3	trans_K36me3	trans_K36me3	trans_K36me3	trans_K36me3	trans_K36me3	trans_K36me3	trans_K36me3	trans_K36me3	trans_K36me3	trans_K36me3	trans_K36me3	trans_K36me3	trans_K36me3	trans_K36me3	trans_K36me3	trans_K36me3	trans_K36me3	trans_K36me3	trans_enh	trans_enh	trans_enh	trans_enh	trans_enh	trans_enh	trans_enh	trans_enh	trans_enh	trans_enh	trans_enh	trans_enh	trans_enh	trans_enh	trans_enh	trans_enh
chr1	36931644	36948879	CSF3R	.	-	bivalent	bivalent	bivalent	bivalent	poised	bivalent	poised	bivalent	bivalent	bivalent	bivalent	bivalent	poised	bivalent	bivalent	bivalent	bivalent	bivalent	bivalent	bivalent	bivalent	bivalent	bivalent	bivalent	bivalent	bivalent	poised	poised	trans_enh	strong_trans_enh	trans_enh	poised	poised	poised	trans_enh	trans_enh	poised	trans_K79me2	trans_K79me2	poised	poised	poised	poised	poised
chr1	37261128	37500116	GRIK3	.	-	poised	poised	poised	bivalent	bivalent	bivalent	poised	poised	bivalent	low	poised	poised	bivalent	poised	bivalent	poised	bivalent	poised	poised	poised	poised	poised	bivalent	poised	bivalent	bivalent	bivalent	bivalent	bivalent	bivalent	bivalent	bivalent	bivalent	bivalent	bivalent	bivalent	bivalent	bivalent	bivalent	bivalent	bivalent	bivalent	bivalent	bivalent
chr1	37940181	37949978	ZC3H12A	.	+	strong_trans_enh	strong_trans	trans_enh	trans_enh	strong_trans_enh	strong_trans_enh	strong_trans_enh	trans_enh	strong_trans_enh	strong_trans_enh	strong_trans_enh	strong_trans_enh	strong_trans_enh	strong_trans_enh	strong_trans_enh	strong_trans_enh	strong_trans_enh	strong_trans_enh	strong_trans_enh	strong_trans_enh	strong_trans	strong_trans_enh	strong_trans_enh	strong_trans_enh	strong_trans_enh	strong_trans_enh	strong_trans_enh	strong_trans_enh	strong_trans_enh	strong_trans_enh	strong_trans_enh	strong_trans_enh	strong_trans_enh	strong_trans_enh	strong_trans_enh	strong_trans_enh	strong_trans_enh	strong_trans_enh	strong_trans_enh	strong_trans_enh	strong_trans_enh	strong_trans_enh	strong_trans_enh	strong_trans_enh
chr1	37955594	37980367	MEAF6	.	-	trans_K36me3	trans_K36me3	trans_K36me3	trans_K36me3	trans_enh	trans_enh	trans_enh	trans_K36me3	strong_trans	strong_trans	trans_K36me3	strong_trans	strong_trans	trans_K36me3	trans_K36me3	trans_K36me3	trans_enh	trans_K36me3	trans_K36me3	trans_K36me3	trans_K36me3	trans_enh	strong_trans	trans_K36me3	strong_trans	trans_enh	strong_trans	strong_trans	strong_trans	strong_trans	strong_trans	strong_trans	strong_trans	strong_trans	strong_trans	strong_trans	strong_trans	strong_trans	strong_trans	strong_trans	strong_trans	strong_trans	strong_trans	strong_trans
chr1	38000050	38019894	SNIP1	.	-	strong_trans	trans_K36me3	trans_K36me3	trans_K36me3	trans_K36me3	trans_enh	trans_K36me3	trans_K36me3	strong_trans	strong_trans	strong_trans	strong_trans	trans_enh	trans_K36me3	strong_trans	trans_K36me3	trans_enh	trans_K36me3	strong_trans	strong_trans	trans_K36me3	trans_K36me3	trans_enh	trans_K36me3	trans_enh	trans_enh	trans_enh	trans_enh	trans_K36me3	strong_trans	strong_trans	strong_trans	strong_trans	strong_trans	trans_K36me3	strong_trans	strong_trans	strong_trans	strong_trans	strong_trans	trans_enh	strong_trans	strong_trans	strong_trans
chr1	38022520	38032458	DNALI1	.	+	trans_K36me3	trans_K36me3	trans_K36me3	trans_K36me3	trans_K36me3	trans_K36me3	trans_K36me3	trans_K36me3	trans_K36me3	trans_K36me3	trans_K36me3	trans_K36me3	trans_K36me3	trans_K36me3	trans_K36me3	trans_K36me3	trans_K36me3	trans_K36me3	trans_K36me3	trans_K36me3	trans_K36me3	trans_K36me3	trans_K36me3	trans_K36me3	trans_K36me3	trans_K36me3	trans_K36me3	trans_K36me3	trans_K36me3	trans_K36me3	trans_K36me3	trans_K36me3	trans_K36me3	trans_K36me3	trans_K36me3	trans_K36me3	trans_K36me3	trans_K36me3	trans_K36me3	trans_K36me3	trans_K36me3	trans_K36me3	trans_K36me3	trans_K36me3
chr1	38032417	38061538	GNL2	.	-	strong_trans	strong_trans	strong_trans	strong_trans	strong_trans	trans_enh	strong_trans	strong_trans	strong_trans	strong_trans	strong_trans	trans_K36me3	strong_trans	strong_trans	strong_trans	strong_trans	trans_enh	strong_trans	strong_trans	strong_trans	strong_trans	trans_K36me3	strong_trans_enh	strong_trans	strong_trans_enh	strong_trans	strong_trans	strong_trans_enh	strong_trans	strong_trans	strong_trans	strong_trans	strong_trans	strong_trans	strong_trans	strong_trans	strong_trans	strong_trans	strong_trans	strong_trans	strong_trans	strong_trans	strong_trans	strong_trans
chr1	38076951	38100564	RSPO1	.	-	bivalent	bivalent	bivalent	bivalent	bivalent	bivalent	bivalent	bivalent	bivalent	bivalent	bivalent	bivalent	bivalent	bivalent	bivalent	bivalent	bivalent	bivalent	bivalent	bivalent	bivalent	bivalent	bivalent	bivalent	bivalent	bivalent	bivalent	bivalent	bivalent	bivalent	bivalent	bivalent	bivalent	bivalent	bivalent	bivalent	bivalent	bivalent	bivalent	bivalent	bivalent	bivalent	bivalent	bivalent
chr1	38147242	38157921	C1orf109	.	-	strong_trans	strong_trans	strong_trans	strong_trans	strong_trans	strong_trans	strong_trans	strong_trans	strong_trans	strong_trans	strong_trans	strong_trans	strong_trans	strong_trans	strong_trans	strong_trans	strong_trans	strong_trans	strong_trans	strong_trans	strong_trans	strong_trans	strong_trans	strong_trans	strong_trans	strong_trans	strong_trans	strong_trans	trans_enh	strong_trans	trans_enh	strong_trans	strong_trans	trans_enh	strong_trans	trans_enh	trans_enh	strong_trans	trans_enh	trans_enh	trans_enh	trans_enh	trans_enh	strong_trans
chr1	38158153	38175391	CDCA8	.	+	strong_trans	trans_K36me3	strong_trans	strong_trans	strong_trans	strong_trans	strong_trans	strong_trans	strong_trans	strong_trans	strong_trans	strong_trans	strong_trans	strong_trans	strong_trans	strong_trans	strong_trans	strong_trans	trans_K36me3	strong_trans	trans_K36me3	strong_trans	trans_K36me3	strong_trans	trans_enh	trans_enh	strong_trans	strong_trans	strong_trans	strong_trans	strong_trans	trans_enh	trans_K79me2	trans_K79me2	strong_trans	strong_trans	trans_K79me2	trans_K79me2	trans_K79me2	trans_K79me2	trans_K79me2	trans_K79me2	trans_K79me2	trans_K79me2
chr1	38179552	38230805	EPHA10	.	-	bivalent	bivalent	bivalent	bivalent	bivalent	bivalent	bivalent	bivalent	bivalent	bivalent	bivalent	bivalent	bivalent	bivalent	bivalent	bivalent	bivalent	bivalent	bivalent	bivalent	bivalent	bivalent	bivalent	bivalent	bivalent	bivalent	bivalent	bivalent	bivalent	bivalent	bivalent	bivalent	bivalent	bivalent	bivalent	bivalent	bivalent	bivalent	bivalent	bivalent	bivalent	bivalent	bivalent	bivalent
chr1	38259519	38266809	MANEAL	.	+	trans_K36me3	trans_K36me3	trans_K36me3	bivalent	trans_K36me3	trans_K36me3	bivalent	trans_K36me3	trans_K36me3	trans_K36me3	bivalent	trans_K36me3	bivalent	bivalent	bivalent	trans_K36me3	bivalent	trans_K36me3	bivalent	bivalent	bivalent	trans_K36me3	trans_K36me3	bivalent	trans_K36me3	trans_K36me3	trans_K36me3	trans_K36me3	bivalent	trans_K36me3	trans_K36me3	trans_K36me3	trans_K36me3	trans_K36me3	trans_K36me3	trans_K36me3	trans_K36me3	trans_K36me3	trans_K36me3	trans_K36me3	trans_K36me3	trans_K36me3	trans_K36me3	trans_K36me3
chr1	38268617	38273880	YRDC	.	-	strong_trans_enh	strong_trans	strong_trans	strong_trans	strong_trans	strong_trans	strong_trans	strong_trans	strong_trans_enh	strong_trans_enh	strong_trans	strong_trans	strong_trans_enh	strong_trans	strong_trans	strong_trans_enh	strong_trans	strong_trans_enh	strong_trans_enh	strong_trans_enh	strong_trans	strong_trans	strong_trans_enh	strong_trans_enh	strong_trans_enh	strong_trans_enh	strong_trans_enh	strong_trans_enh	strong_trans_enh	strong_trans_enh	strong_trans_enh	strong_trans_enh	strong_trans_enh	strong_trans_enh	strong_trans_enh	strong_trans_enh	strong_trans_enh	strong_trans_enh	strong_trans_enh	strong_trans_enh	strong_trans_enh	strong_trans_enh	strong_trans_enh	strong_trans_enh
chr1	38272651	38275126	C1orf122	.	+	strong_trans	strong_trans	strong_trans	strong_trans	strong_trans	strong_trans	strong_trans	strong_trans	strong_trans_enh	strong_trans	strong_trans	strong_trans	strong_trans_enh	strong_trans	strong_trans_enh	strong_trans	strong_trans_enh	strong_trans	strong_trans_enh	strong_trans_enh	strong_trans	strong_trans	strong_trans_enh	strong_trans	strong_trans_enh	strong_trans_enh	strong_trans_enh	strong_trans_enh	strong_trans	strong_trans_enh	strong_trans_enh	strong_trans_enh	strong_trans_enh	strong_trans_enh	strong_trans_enh	strong_trans_enh	strong_trans_enh	strong_trans_enh	strong_trans_enh	strong_trans_enh	strong_trans_enh	strong_trans_enh	strong_trans_enh	strong_trans_enh
chr1	38275246	38325264	MTF1	.	-	strong_trans	strong_trans	strong_trans	strong_trans	strong_trans	strong_trans	strong_trans	strong_trans	strong_trans	strong_trans	strong_trans	strong_trans	strong_trans	strong_trans	strong_trans	strong_trans	strong_trans	strong_trans	strong_trans	strong_trans	trans_K36me3	trans_K36me3	strong_trans	trans_K36me3	strong_trans	strong_trans	strong_trans	strong_trans	strong_trans_enh	strong_trans_enh	strong_trans_enh	strong_trans	strong_trans	strong_trans	strong_trans	strong_trans	strong_trans	strong_trans	strong_trans	strong_trans	strong_trans_enh	strong_trans	strong_trans	strong_trans
chr1	38292232	38293886	AL929472.1	.	-	trans_cons	trans_cons	trans_cons	trans_cons	trans_cons	trans_cons	trans_cons	trans_cons	trans_cons	trans_cons	trans_K36me3	strong_trans	strong_trans	trans_cons	trans_cons	trans_cons	strong_trans	trans_cons	trans_K79me2	trans_K79me2	trans_K36me3	trans_K36me3	strong_trans	trans_cons	strong_trans	strong_trans	strong_trans	strong_trans	trans_enh	trans_enh	trans_enh	trans_enh	strong_trans	strong_trans	trans_enh	trans_enh	strong_trans	strong_trans	strong_trans	strong_trans	trans_enh	trans_K36me3	strong_trans	trans_enh
chr1	38326369	38412729	INPP5B	.	-	trans_K36me3	trans_K36me3	trans_K36me3	trans_K36me3	trans_K36me3	trans_K36me3	trans_K36me3	trans_K36me3	trans_K36me3	trans_K36me3	trans_K36me3	trans_K36me3	trans_K36me3	trans_K36me3	trans_K36me3	trans_K36me3	trans_K36me3	trans_K36me3	trans_K36me3	trans_K36me3	trans_K36me3	trans_K36me3	trans_enh	trans_K36me3	trans_enh	trans_enh	trans_K36me3	trans_K36me3	trans_enh	trans_K36me3	trans_enh	trans_enh	trans_enh	trans_enh	trans_enh	trans_enh	trans_K36me3	trans_K36me3	trans_K36me3	trans_K36me3	trans_K36me3	trans_K36me3	trans_K36me3	trans_K36me3
chr1	38422647	38455747	SF3A3	.	-	trans_K36me3	trans_K36me3	trans_K36me3	trans_K36me3	trans_K36me3	trans_K36me3	trans_K36me3	trans_K36me3	strong_trans	trans_K36me3	strong_trans	trans_K36me3	trans_K36me3	strong_trans	strong_trans	strong_trans	trans_enh	trans_K36me3	strong_trans	strong_trans	trans_K36me3	trans_K36me3	strong_trans	trans_K36me3	trans_K36me3	trans_K36me3	trans_K36me3	trans_K36me3	trans_K36me3	trans_K36me3	trans_K36me3	trans_K36me3	trans_K36me3	trans_K36me3	trans_K36me3	trans_K36me3	trans_K36me3	trans_K36me3	trans_K36me3	trans_K36me3	trans_K36me3	trans_K36me3	trans_K36me3	trans_K36me3
chr1	38462442	38471278	FHL3	.	-	trans_enh	trans_enh	trans_enh	trans_enh	trans_enh	trans_enh	trans_enh	trans_enh	trans_enh	trans_enh	trans_enh	trans_enh	trans_enh	trans_enh	trans_enh	trans_enh	trans_enh	trans_enh	trans_enh	trans_enh	trans_enh	trans_enh	trans_enh	trans_enh	trans_enh	trans_enh	trans_enh	trans_enh	trans_enh	trans_enh	trans_enh	trans_enh	trans_enh	trans_enh	trans_enh	trans_enh	trans_K79me2	trans_enh	trans_enh	trans_enh	trans_enh	trans_K79me2	trans_enh	trans_enh
chr1	38474930	38490492	UTP11	.	+	strong_trans	strong_trans	trans_K36me3	strong_trans	trans_enh	strong_trans	strong_trans	trans_K36me3	strong_trans	strong_trans	strong_trans	strong_trans	strong_trans_enh	strong_trans	strong_trans	strong_trans	trans_enh	strong_trans	strong_trans	strong_trans	trans_K36me3	strong_trans	trans_enh	strong_trans	trans_enh	trans_enh	trans_enh	trans_enh	trans_enh	trans_enh	trans_enh	trans_enh	trans_enh	trans_enh	trans_enh	trans_enh	trans_enh	trans_enh	trans_enh	trans_enh	trans_enh	trans_enh	trans_enh	strong_trans
chr1	38509501	38512465	POU3F1	.	-	bivalent	bivalent	bivalent	bivalent	bivalent	bivalent	bivalent	bivalent	poised	bivalent	bivalent	bivalent	bivalent	bivalent	bivalent	bivalent	bivalent	bivalent	bivalent	bivalent	bivalent	bivalent	bivalent	bivalent	bivalent	bivalent	bivalent	bivalent	bivalent	bivalent	bivalent	bivalent	bivalent	bivalent	bivalent	bivalent	bivalent	bivalent	bivalent	bivalent	bivalent	bivalent	bivalent	bivalent
chr1	39303870	39325444	RRAGC	.	-	strong_trans	trans_K36me3	strong_trans	trans_K36me3	trans_enh	strong_trans	trans_K36me3	strong_trans	strong_trans	strong_trans	strong_trans	strong_trans	strong_trans	strong_trans	strong_trans	strong_trans	strong_trans	trans_K36me3	strong_trans	strong_trans	trans_K36me3	trans_K36me3	strong_trans_enh	trans_K36me3	strong_trans_enh	strong_trans	strong_trans	strong_trans	trans_enh	strong_trans_enh	strong_trans_enh	trans_enh	strong_trans	strong_trans	strong_trans	trans_enh	strong_trans	strong_trans	strong_trans	strong_trans	strong_trans_enh	strong_trans	strong_trans	strong_trans
chr1	39328165	39339040	MYCBP	.	-	trans_K36me3	trans_K36me3	trans_K36me3	trans_K36me3	trans_K79me2	trans_K79me2	trans_K79me2	trans_K36me3	trans_K79me2	trans_K79me2	trans_K79me2	trans_K36me3	trans_K79me2	trans_K36me3	trans_K36me3	trans_K79me2	trans_K79me2	trans_K36me3	trans_K79me2	trans_K36me3	trans_K36me3	trans_K36me3	trans_enh	trans_K79me2	trans_K79me2	trans_K79me2	trans_enh	trans_K79me2	trans_K79me2	strong_trans	strong_trans	trans_K79me2	strong_trans	trans_K79me2	strong_trans	trans_K79me2	strong_trans	trans_K79me2	strong_trans	strong_trans	trans_enh	trans_enh	trans_K79me2	strong_trans
chr1	39330173	39347289	ENSG00000274944	.	-	trans_K36me3	trans_K36me3	trans_K36me3	trans_K36me3	trans_K79me2	trans_K79me2	trans_K79me2	trans_K36me3	trans_K79me2	trans_K79me2	trans_K79me2	trans_K36me3	trans_K79me2	trans_K36me3	trans_K36me3	trans_K79me2	trans_K79me2	trans_K36me3	trans_K36me3	trans_K36me3	trans_K36me3	trans_K79me2	trans_K79me2	trans_K79me2	trans_K79me2	trans_K79me2	trans_K79me2	trans_K79me2	trans_K79me2	trans_K79me2	trans_K79me2	trans_K79me2	trans_K79me2	trans_K79me2	trans_K79me2	trans_K79me2	trans_K79me2	trans_K79me2	trans_K79me2	trans_K79me2	trans_K79me2	trans_K79me2	trans_K79me2	trans_K79me2
chr1	39339741	39347259	GJA9	.	-	poised	znf	trans_K79me2	trans_K36me3	znf	trans_K79me2	poised	trans_K79me2	poised	poised	poised	poised	weak_trans_enh	trans_K79me2	poised	poised	trans_K79me2	znf	trans_K79me2	poised	znf	znf	trans_K79me2	poised	trans_K79me2	trans_K79me2	trans_K79me2	trans_K79me2	trans_K79me2	weak_trans_enh	trans_K79me2	trans_K79me2	trans_K79me2	trans_K79me2	trans_K79me2	trans_K79me2	weak_trans_enh	weak_trans_enh	weak_trans_enh	weak_trans_enh	weak_trans_enh	trans_K79me2	weak_trans_enh	trans_K79me2
chr1	39351479	39407502	RHBDL2	.	-	poised	poised	poised	znf	low	poised	poised	poised	poised	poised	poised	low	poised	poised	znf	poised	poised	poised	poised	poised	poised	poised	poised	poised	poised	weak_trans_enh	poised	poised	znf	znf	low	znf	low	low	low	low	low	low	low	low	low	low	low	low
chr1	39456948	39471731	AKIRIN1	.	+	strong_trans_enh	strong_trans_enh	strong_trans_enh	strong_trans_enh	strong_trans	strong_trans	strong_trans	strong_trans_enh	strong_trans_enh	strong_trans	strong_trans_enh	strong_trans_enh	strong_trans_enh	strong_trans_enh	strong_trans_enh	strong_trans_enh	strong_trans_enh	strong_trans_enh	strong_trans_enh	strong_trans_enh	strong_trans_enh	strong_trans_enh	strong_trans_enh	strong_trans_enh	strong_trans_enh	strong_trans_enh	strong_trans_enh	strong_trans_enh	strong_trans	strong_trans	strong_trans	strong_trans_enh	strong_trans_enh	strong_trans_enh	strong_trans	strong_trans	strong_trans_enh	strong_trans_enh	strong_trans_enh	strong_trans_enh	strong_trans_enh	strong_trans_enh	strong_trans_enh	strong_trans_enh
chr1	39491990	39500308	NDUFS5	.	+	strong_trans	strong_trans	strong_trans	strong_trans	strong_trans	strong_trans	strong_trans	strong_trans	strong_trans	strong_trans	strong_trans	strong_trans	strong_trans	strong_trans	strong_trans	strong_trans	strong_trans	strong_trans	strong_trans	strong_trans	strong_trans	strong_trans	strong_trans	strong_trans	strong_trans	strong_trans	strong_trans	strong_trans	strong_trans	strong_trans	strong_trans	trans_enh	strong_trans	strong_trans	strong_trans	strong_trans	trans_enh	trans_enh	strong_trans_enh	trans_enh	strong_trans_enh	trans_enh	strong_trans_enh	trans_enh
chr1	39546988	39952849	MACF1	.	+	trans_cons	trans_cons	trans_cons	trans_cons	trans_cons	trans_cons	trans_cons	trans_cons	trans_cons	strong_trans	trans_cons	trans_cons	strong_trans_enh	trans_cons	trans_cons	trans_cons	trans_cons	trans_cons	trans_cons	trans_cons	trans_cons	trans_cons	strong_trans_enh	trans_cons	trans_cons	strong_trans_enh	trans_cons	strong_trans_enh	trans_cons	strong_trans	strong_trans	strong_trans	strong_trans	strong_trans	strong_trans	strong_trans	strong_trans	strong_trans	strong_trans	strong_trans	trans_K79me2	strong_trans	strong_trans	strong_trans
chr1	39957308	39995541	BMP8A	.	+	bivalent	bivalent	bivalent	bivalent	trans_K36me3	trans_K36me3	bivalent	bivalent	bivalent	bivalent	bivalent	bivalent	bivalent	bivalent	bivalent	bivalent	trans_K36me3	bivalent	bivalent	bivalent	bivalent	bivalent	trans_K36me3	bivalent	trans_K36me3	trans_K36me3	trans_K36me3	trans_K36me3	bivalent	bivalent	bivalent	weak_trans_enh	trans_K36me3	trans_K36me3	bivalent	bivalent	trans_K36me3	trans_K36me3	trans_K36me3	trans_K36me3	trans_K36me3	trans_K36me3	trans_K36me3	trans_K36me3
chr1	40026381	40042462	PABPC4	.	-	strong_trans_enh	strong_trans_enh	strong_trans	strong_trans	strong_trans	strong_trans_enh	strong_trans_enh	strong_trans	strong_trans_enh	strong_trans_enh	strong_trans_enh	strong_trans_enh	strong_trans_enh	strong_trans_enh	strong_trans_enh	strong_trans_enh	strong_trans_enh	strong_trans_enh	strong_trans	strong_trans_enh	strong_trans	strong_trans	strong_trans_enh	strong_trans_enh	strong_trans_enh	strong_trans_enh	strong_trans_enh	strong_trans_enh	strong_trans_enh	strong_trans_enh	strong_trans_enh	strong_trans_enh	strong_trans_enh	strong_trans_enh	strong_trans_enh	strong_trans_enh	strong_trans_enh	strong_trans_enh	strong_trans_enh	strong_trans_enh	strong_trans_enh	strong_trans_enh	strong_trans_enh	strong_trans_enh
chr1	40089107	40105315	HEYL	.	-	bivalent	bivalent	bivalent	bivalent	bivalent	bivalent	bivalent	bivalent	bivalent	bivalent	bivalent	bivalent	bivalent	bivalent	bivalent	bivalent	bivalent	bivalent	bivalent	bivalent	bivalent	bivalent	bivalent	bivalent	bivalent	bivalent	bivalent	bivalent	bivalent	bivalent	bivalent	bivalent	bivalent	bivalent	bivalent	bivalent	bivalent	bivalent	bivalent	bivalent	bivalent	bivalent	bivalent	bivalent
chr1	40116901	40137779	NT5C1A	.	-	bivalent	bivalent	bivalent	bivalent	bivalent	bivalent	bivalent	bivalent	bivalent	bivalent	bivalent	bivalent	bivalent	bivalent	bivalent	bivalent	bivalent	bivalent	bivalent	bivalent	bivalent	bivalent	bivalent	bivalent	bivalent	bivalent	bivalent	bivalent	bivalent	bivalent	bivalent	bivalent	bivalent	bivalent	bivalent	bivalent	bivalent	bivalent	bivalent	bivalent	bivalent	bivalent	bivalent	bivalent
chr1	40144320	40157157	HPCAL4	.	-	bivalent	bivalent	bivalent	bivalent	bivalent	bivalent	bivalent	bivalent	bivalent	bivalent	bivalent	bivalent	bivalent	bivalent	bivalent	bivalent	bivalent	bivalent	bivalent	bivalent	bivalent	bivalent	bivalent	bivalent	bivalent	bivalent	bivalent	bivalent	bivalent	bivalent	bivalent	bivalent	bivalent	bivalent	bivalent	bivalent	poised	poised	poised	poised	poised	poised	poised	poised
chr1	40157854	40229586	PPIE	.	+	bivalent	bivalent	bivalent	bivalent	bivalent	bivalent	bivalent	bivalent	bivalent	bivalent	bivalent	bivalent	bivalent	bivalent	bivalent	bivalent	bivalent	bivalent	bivalent	bivalent	bivalent	bivalent	bivalent	bivalent	bivalent	bivalent	trans_K36me3	bivalent	trans_K36me3	trans_K36me3	trans_K36me3	trans_K36me3	trans_K36me3	trans_K36me3	trans_K36me3	trans_K36me3	trans_K36me3	trans_K36me3	trans_K36me3	trans_K36me3	trans_K36me3	trans_K36me3	trans_K36me3	trans_K36me3
chr1	40222854	40254537	BMP8B	.	-	bivalent	bivalent	bivalent	bivalent	bivalent	bivalent	bivalent	bivalent	bivalent	bivalent	bivalent	bivalent	bivalent	bivalent	bivalent	bivalent	bivalent	bivalent	bivalent	bivalent	bivalent	bivalent	bivalent	bivalent	bivalent	bivalent	trans_K36me3	bivalent	trans_K36me3	trans_K36me3	trans_K36me3	trans_K36me3	trans_K36me3	trans_K36me3	trans_K36me3	trans_K36me3	trans_K36me3	trans_K36me3	trans_K36me3	trans_K36me3	trans_K36me3	trans_K36me3	trans_K36me3	trans_K36me3
chr1	40235195	40237020	OXCT2	.	-	bivalent	bivalent	bivalent	bivalent	bivalent	bivalent	bivalent	bivalent	bivalent	bivalent	bivalent	bivalent	bivalent	bivalent	low	bivalent	bivalent	bivalent	bivalent	bivalent	bivalent	bivalent	low	bivalent	poised	znf	low	bivalent	bivalent	bivalent	trans_K36me3	poised	poised	poised	bivalent	bivalent	poised	poised	poised	poised	poised	poised	poised	poised
chr1	40303782	40349183	TRIT1	.	-	strong_trans	strong_trans	trans_cons	strong_trans	trans_cons	trans_cons	trans_cons	trans_cons	strong_trans	strong_trans	strong_trans	strong_trans	trans_cons	strong_trans	trans_cons	strong_trans	trans_cons	strong_trans	strong_trans	trans_cons	trans_cons	trans_cons	trans_cons	trans_cons	trans_cons	trans_cons	trans_cons	trans_cons	trans_cons	trans_cons	trans_cons	trans_cons	trans_cons	trans_cons	trans_cons	trans_cons	trans_cons	trans_cons	trans_cons	trans_cons	trans_cons	trans_cons	trans_cons	trans_cons
chr1	40361098	40367928	MYCL	.	-	poised	poised	poised	poised	poised	bivalent	poised	poised	trans_enh	trans_enh	weak_trans_enh	trans_enh	poised	poised	poised	poised	bivalent	poised	poised	poised	poised	poised	bivalent	poised	bivalent	poised	poised	poised	trans_enh	trans_enh	bivalent	bivalent	bivalent	bivalent	bivalent	bivalent	bivalent	bivalent	bivalent	bivalent	bivalent	bivalent	bivalent	bivalent
chr1	40420784	40435640	MFSD2A	.	+	trans_K36me3	trans_K36me3	trans_K36me3	trans_K36me3	trans_K36me3	trans_enh	trans_K36me3	trans_K36me3	trans_K79me2	trans_K36me3	trans_K36me3	trans_K36me3	trans_K36me3	trans_K36me3	trans_K36me3	trans_K36me3	trans_K36me3	trans_K36me3	trans_K36me3	trans_K36me3	trans_K36me3	trans_K36me3	weak_trans_enh	trans_K36me3	weak_trans_enh	weak_trans_enh	trans_enh	trans_enh	trans_enh	trans_enh	trans_enh	trans_K79me2	weak_trans_enh	trans_K79me2	weak_trans_enh	trans_enh	poised	trans_K79me2	trans_K79me2	trans_K79me2	trans_K79me2	trans_K79me2	trans_K79me2	trans_K79me2
chr1	40505905	40538321	CAP1	.	+	strong_trans	strong_trans	strong_trans	strong_trans	strong_trans	strong_trans	strong_trans	strong_trans	strong_trans	strong_trans	strong_trans	strong_trans	strong_trans_enh	strong_trans	strong_trans	strong_trans	strong_trans	strong_trans	strong_trans	strong_trans	strong_trans	strong_trans	strong_trans_enh	strong_trans	strong_trans_enh	strong_trans_enh	strong_trans_enh	strong_trans_enh	strong_trans_enh	strong_trans_enh	strong_trans_enh	strong_trans_enh	strong_trans_enh	strong_trans_enh	strong_trans_enh	strong_trans_enh	strong_trans_enh	strong_trans_enh	strong_trans_enh	strong_trans_enh	strong_trans_enh	strong_trans_enh	strong_trans_enh	strong_trans_enh
chr1	40538382	40562932	PPT1	.	-	trans_K36me3	trans_K36me3	trans_K36me3	trans_K36me3	trans_K36me3	trans_K36me3	trans_K36me3	trans_K36me3	trans_K36me3	trans_K36me3	trans_K36me3	strong_trans	strong_trans	trans_K36me3	trans_K36me3	trans_K36me3	trans_enh	trans_K36me3	trans_K36me3	trans_K36me3	trans_K36me3	trans_K36me3	trans_enh	trans_K36me3	trans_enh	trans_K36me3	strong_trans	strong_trans	trans_enh	strong_trans_enh	trans_enh	trans_enh	trans_enh	strong_trans	trans_enh	trans_enh	trans_enh	trans_enh	strong_trans	strong_trans	strong_trans	strong_trans	strong_trans	trans_enh
chr1	40627059	40706593	RLF	.	+	trans_cons	trans_cons	trans_cons	trans_cons	trans_cons	trans_cons	trans_cons	trans_cons	trans_cons	trans_cons	trans_cons	trans_cons	trans_cons	trans_cons	trans_cons	trans_cons	trans_cons	trans_cons	trans_cons	trans_cons	trans_cons	trans_cons	trans_cons	trans_cons	trans_cons	trans_cons	trans_cons	trans_cons	trans_cons	strong_trans	strong_trans	trans_cons	strong_trans	trans_cons	strong_trans	trans_cons	strong_trans	strong_trans	strong_trans	strong_trans	strong_trans_enh	strong_trans	trans_cons	trans_cons
chr1	40711619	40717356	TMCO2	.	+	quiescent	quiescent	quiescent	quiescent	quiescent	quiescent	quiescent	quiescent	quiescent	quiescent	quiescent	quiescent	quiescent	quiescent	quiescent	quiescent	poised	quiescent	quiescent	quiescent	quiescent	quiescent	poised	quiescent	poised	quiescent	poised	poised	quiescent	bivalent	bivalent	quiescent	quiescent	quiescent	poised	poised	quiescent	quiescent	quiescent	quiescent	quiescent	quiescent	quiescent	quiescent
chr1	40723713	40759852	ZMPSTE24	.	+	strong_trans	trans_K36me3	strong_trans	trans_K36me3	strong_trans	trans_enh	strong_trans	strong_trans	strong_trans	strong_trans	strong_trans	strong_trans	strong_trans	strong_trans	strong_trans	strong_trans	trans_enh	trans_K36me3	strong_trans	strong_trans	trans_K36me3	trans_K36me3	trans_enh	strong_trans	strong_trans	trans_enh	strong_trans	strong_trans	strong_trans	strong_trans	strong_trans	strong_trans	strong_trans	strong_trans	strong_trans	strong_trans	strong_trans	strong_trans	strong_trans	strong_trans	strong_trans	strong_trans	strong_trans	strong_trans
chr1	40766161	40783485	COL9A2	.	-	bivalent	bivalent	bivalent	bivalent	poised	bivalent	bivalent	bivalent	bivalent	bivalent	bivalent	bivalent	bivalent	bivalent	bivalent	bivalent	bivalent	bivalent	bivalent	bivalent	bivalent	bivalent	poised	bivalent	poised	poised	poised	poised	poised	poised	poised	poised	poised	poised	poised	poised	poised	poised	poised	poised	poised	poised	poised	poised
chr1	40810522	40888998	SMAP2	.	+	trans_K79me2	trans_K79me2	trans_K79me2	trans_K79me2	trans_K79me2	trans_K79me2	trans_K79me2	trans_K79me2	trans_K79me2	trans_K79me2	trans_K79me2	trans_K79me2	trans_K79me2	trans_K79me2	trans_K79me2	trans_K79me2	trans_K79me2	trans_K36me3	trans_K79me2	trans_K79me2	trans_K79me2	trans_K79me2	trans_enh	trans_K79me2	trans_cons	trans_cons	trans_cons	trans_K79me2	trans_enh	trans_enh	trans_enh	trans_enh	trans_enh	trans_enh	trans_enh	trans_enh	trans_enh	trans_enh	trans_enh	trans_enh	strong_trans_enh	trans_enh	trans_enh	trans_enh
chr1	40915774	40929390	ZFP69B	.	+	znf	znf	znf	znf	znf	znf	znf	znf	znf	znf	znf	znf	znf	znf	znf	znf	znf	znf	znf	znf	znf	znf	znf	znf	znf	znf	znf	znf	znf	znf	znf	znf	znf	znf	znf	znf	znf	znf	znf	znf	znf	znf	znf	znf
chr1	40942962	40962015	ZFP69	.	+	znf	znf	znf	znf	znf	znf	znf	znf	znf	znf	znf	znf	znf	znf	znf	znf	trans_K36me3	znf	znf	znf	znf	znf	znf	znf	znf	znf	znf	znf	znf	znf	znf	znf	znf	znf	znf	znf	znf	znf	znf	znf	znf	znf	znf	znf
chr1	40974413	40981710	EXO5	.	+	znf	znf	znf	znf	znf	znf	znf	znf	znf	znf	znf	znf	znf	znf	znf	znf	znf	znf	znf	znf	znf	znf	znf	znf	znf	znf	trans_K36me3	znf	znf	znf	znf	znf	znf	znf	znf	znf	znf	znf	znf	znf	znf	znf	znf	znf
chr1	40997245	41013839	ZNF684	.	+	trans_K36me3	trans_K36me3	trans_K36me3	trans_K36me3	znf	trans_K36me3	znf	trans_K36me3	trans_K36me3	znf	znf	trans_K36me3	trans_K36me3	trans_K36me3	znf	znf	trans_K36me3	znf	znf	znf	trans_K36me3	znf	trans_K36me3	trans_K36me3	trans_K36me3	trans_K36me3	trans_K36me3	trans_K36me3	trans_K36me3	trans_K36me3	trans_K36me3	trans_K36me3	trans_K36me3	trans_K36me3	trans_K36me3	trans_K36me3	trans_K36me3	trans_K36me3	trans_K36me3	trans_K36me3	trans_K36me3	trans_K36me3	trans_K36me3	trans_K36me3
chr1	41086352	41131354	RIMS3	.	-	poised	poised	poised	poised	poised	bivalent	poised	poised	poised	poised	poised	poised	poised	poised	poised	poised	bivalent	poised	poised	poised	poised	poised	bivalent	poised	bivalent	bivalent	poised	poised	poised	poised	poised	poised	poised	poised	poised	poised	poised	poised	poised	poised	poised	poised	poised	poised
chr1	41157320	41237275	NFYC	.	+	strong_trans	strong_trans	strong_trans	strong_trans	trans_cons	trans_cons	trans_cons	strong_trans	strong_trans	strong_trans	strong_trans	strong_trans	strong_trans	strong_trans	strong_trans	strong_trans	trans_cons	strong_trans	strong_trans	strong_trans	trans_cons	trans_cons	trans_cons	trans_cons	trans_enh	trans_cons	strong_trans	strong_trans	strong_trans	trans_cons	strong_trans	strong_trans	strong_trans	trans_cons	strong_trans	strong_trans	strong_trans	strong_trans	strong_trans	trans_cons	strong_trans	trans_cons	strong_trans	strong_trans
chr1	41249459	41306124	KCNQ4	.	+	poised	bivalent	bivalent	bivalent	bivalent	bivalent	poised	bivalent	poised	bivalent	poised	poised	poised	bivalent	bivalent	bivalent	bivalent	bivalent	bivalent	bivalent	poised	poised	bivalent	poised	bivalent	bivalent	poised	bivalent	bivalent	poised	poised	poised	poised	poised	poised	poised	poised	poised	poised	poised	poised	poised	poised	poised
chr1	41326726	41328035	CITED4	.	-	bivalent	bivalent	bivalent	bivalent	poised	poised	poised	poised	bivalent	bivalent	bivalent	bivalent	bivalent	bivalent	bivalent	bivalent	poised	bivalent	bivalent	bivalent	bivalent	poised	poised	bivalent	poised	poised	weak_trans_enh	weak_trans_enh	poised	weak_trans_enh	poised	poised	poised	poised	poised	poised	poised	poised	poised	poised	poised	poised	poised	poised
chr1	41444972	41478237	CTPS1	.	+	strong_trans	strong_trans	strong_trans	strong_trans	strong_trans	strong_trans	strong_trans	strong_trans	strong_trans_enh	strong_trans	strong_trans_enh	strong_trans	strong_trans_enh	strong_trans	strong_trans_enh	strong_trans	trans_enh	strong_trans	strong_trans	strong_trans	strong_trans	strong_trans	strong_trans_enh	strong_trans	strong_trans_enh	strong_trans_enh	strong_trans_enh	strong_trans_enh	strong_trans	strong_trans	strong_trans	strong_trans	strong_trans	strong_trans	strong_trans	strong_trans_enh	strong_trans	strong_trans	strong_trans	strong_trans	strong_trans_enh	strong_trans_enh	strong_trans	strong_trans
chr1	41481261	41488909	SLFNL1	.	-	trans_enh	trans_K36me3	trans_K36me3	trans_K36me3	trans_K36me3	trans_K36me3	trans_K36me3	trans_K36me3	trans_K36me3	trans_K36me3	trans_K36me3	trans_enh	trans_enh	trans_K36me3	trans_K36me3	trans_K36me3	trans_K36me3	trans_K36me3	trans_K36me3	trans_K36me3	trans_K36me3	trans_K36me3	trans_K36me3	trans_K36me3	trans_K36me3	trans_K36me3	trans_K36me3	trans_K36me3	trans_enh	trans_enh	trans_enh	weak_trans_enh	weak_trans_enh	trans_K36me3	trans_enh	trans_enh	trans_K36me3	trans_K36me3	trans_K36me3	trans_K36me3	weak_trans_enh	trans_K36me3	trans_K36me3	trans_K36me3
chr1	41492874	41707978	SCMH1	.	-	znf	znf	znf	znf	weak_trans_enh	weak_trans_enh	trans_K79me2	znf	trans_K36me3	trans_K79me2	znf	znf	trans_K79me2	znf	znf	znf	weak_trans_enh	znf	znf	znf	znf	trans_K79me2	weak_trans_enh	znf	weak_trans_enh	weak_trans_enh	trans_K36me3	trans_K79me2	trans_K36me3	trans_K36me3	trans_cons	trans_K36me3	trans_K79me2	trans_K36me3	trans_K36me3	trans_K36me3	trans_K79me2	trans_K79me2	trans_K79me2	trans_K79me2	trans_K79me2	trans_K36me3	trans_K79me2	trans_K79me2
chr1	41827594	41849262	FOXO6	.	+	bivalent	bivalent	bivalent	bivalent	bivalent	bivalent	bivalent	bivalent	bivalent	bivalent	bivalent	bivalent	bivalent	bivalent	bivalent	bivalent	bivalent	bivalent	bivalent	bivalent	bivalent	bivalent	bivalent	bivalent	bivalent	bivalent	bivalent	bivalent	bivalent	bivalent	bivalent	bivalent	bivalent	bivalent	bivalent	bivalent	bivalent	bivalent	bivalent	bivalent	bivalent	bivalent	bivalent	bivalent
chr1	41944446	41950354	EDN2	.	-	weak_trans_enh	weak_trans_enh	weak_trans_enh	weak_trans_enh	weak_trans_enh	weak_trans_enh	weak_trans_enh	poised	weak_trans_enh	poised	weak_trans_enh	weak_trans_enh	weak_trans_enh	weak_trans_enh	poised	weak_trans_enh	weak_trans_enh	poised	weak_trans_enh	poised	weak_trans_enh	weak_trans_enh	poised	weak_trans_enh	poised	poised	weak_trans_enh	weak_trans_enh	bivalent	bivalent	poised	poised	poised	poised	bivalent	poised	quiescent	poised	poised	poised	poised	poised	poised	low
chr1	41972036	42501596	HIVEP3	.	-	poised	poised	poised	poised	poised	weak_trans_enh	poised	poised	poised	poised	poised	poised	poised	poised	poised	poised	poised	poised	poised	poised	poised	poised	weak_trans_enh	poised	poised	weak_trans_enh	weak_trans_enh	weak_trans_enh	weak_trans_enh	weak_trans_enh	weak_trans_enh	weak_trans_enh	trans_K79me2	weak_trans_enh	weak_trans_enh	weak_trans_enh	trans_K79me2	trans_K79me2	trans_K79me2	trans_K79me2	weak_trans_enh	weak_trans_enh	trans_K79me2	weak_trans_enh
chr1	42050977	42094487	ENSG00000284895	.	-	poised	poised	poised	poised	poised	weak_trans_enh	poised	poised	znf	quiescent	poised	poised	weak_trans_enh	poised	poised	poised	weak_trans_enh	poised	poised	poised	poised	poised	weak_trans_enh	poised	weak_trans_enh	weak_trans_enh	trans_K79me2	weak_trans_enh	weak_trans_enh	weak_trans_enh	trans_K79me2	trans_K79me2	trans_K79me2	trans_K79me2	weak_trans_enh	trans_K79me2	trans_K79me2	trans_K79me2	trans_K79me2	trans_K79me2	trans_K79me2	trans_K79me2	trans_K79me2	trans_K79me2
chr1	42619081	42621491	GUCA2B	.	+	quiescent	quiescent	quiescent	quiescent	poised	bivalent	quiescent	quiescent	quiescent	quiescent	quiescent	quiescent	quiescent	quiescent	quiescent	quiescent	bivalent	quiescent	quiescent	quiescent	quiescent	quiescent	bivalent	quiescent	bivalent	bivalent	quiescent	quiescent	poised	quiescent	quiescent	poised	poised	poised	poised	poised	poised	poised	quiescent	quiescent	quiescent	poised	poised	quiescent
chr1	42628361	42630416	GUCA2A	.	-	poised	poised	poised	poised	weak_trans_enh	weak_trans_enh	poised	poised	bivalent	bivalent	poised	poised	poised	quiescent	poised	quiescent	bivalent	poised	poised	quiescent	poised	poised	bivalent	poised	znf	znf	weak_trans_enh	weak_trans_enh	poised	poised	znf	znf	znf	bivalent	znf	poised	quiescent	quiescent	znf	bivalent	quiescent	bivalent	quiescent	quiescent
chr1	42642210	42801548	FOXJ3	.	-	trans_cons	trans_cons	trans_cons	trans_cons	trans_K79me2	trans_cons	trans_cons	trans_cons	trans_cons	trans_cons	trans_cons	trans_cons	trans_cons	trans_cons	trans_cons	trans_cons	trans_K79me2	trans_cons	trans_cons	trans_cons	trans_K79me2	trans_K79me2	trans_cons	trans_cons	trans_cons	trans_cons	trans_cons	trans_cons	trans_cons	trans_cons	trans_cons	trans_cons	trans_cons	trans_cons	trans_cons	trans_cons	trans_cons	trans_cons	trans_cons	trans_cons	trans_cons	trans_cons	trans_cons	trans_cons
chr1	42846463	42889903	RIMKLA	.	+	bivalent	bivalent	bivalent	bivalent	bivalent	bivalent	poised	poised	bivalent	poised	poised	poised	bivalent	bivalent	poised	bivalent	bivalent	poised	bivalent	bivalent	bivalent	bivalent	bivalent	bivalent	bivalent	bivalent	poised	bivalent	bivalent	bivalent	bivalent	bivalent	bivalent	bivalent	bivalent	bivalent	bivalent	bivalent	bivalent	bivalent	bivalent	bivalent	bivalent	bivalent
chr1	42896000	42921924	ZMYND12	.	-	poised	trans_K36me3	trans_K36me3	znf	poised	poised	trans_K79me2	znf	znf	znf	znf	znf	znf	znf	znf	znf	poised	trans_K36me3	trans_K36me3	trans_K79me2	znf	poised	weak_trans_enh	znf	weak_trans_enh	weak_trans_enh	trans_K79me2	weak_trans_enh	weak_trans_enh	weak_trans_enh	weak_trans_enh	weak_trans_enh	weak_trans_enh	weak_trans_enh	weak_trans_enh	weak_trans_enh	weak_trans_enh	weak_trans_enh	weak_trans_enh	weak_trans_enh	weak_trans_enh	weak_trans_enh	weak_trans_enh	weak_trans_enh
chr1	42921788	42939056	PPCS	.	+	trans_K36me3	trans_K36me3	trans_K36me3	trans_K36me3	trans_K36me3	trans_K79me2	trans_K36me3	trans_K36me3	trans_K36me3	trans_K36me3	trans_K36me3	trans_K36me3	trans_K36me3	trans_K36me3	trans_K36me3	trans_K36me3	poised	trans_K36me3	trans_K36me3	trans_K36me3	trans_K36me3	trans_K36me3	trans_K36me3	trans_K36me3	trans_K36me3	trans_K36me3	trans_K36me3	trans_K36me3	trans_K36me3	trans_K36me3	trans_K36me3	trans_K36me3	trans_K36me3	weak_trans_enh	trans_K36me3	trans_K36me3	trans_enh	weak_trans_enh	trans_enh	trans_enh	trans_K36me3	trans_K36me3	trans_enh	trans_enh
chr1	42928892	43122861	CCDC30	.	+	znf	znf	znf	znf	znf	znf	znf	znf	znf	znf	znf	znf	znf	znf	znf	znf	poised	znf	znf	znf	znf	znf	znf	znf	znf	znf	znf	znf	znf	znf	znf	znf	znf	znf	znf	znf	znf	znf	znf	znf	znf	znf	znf	znf
chr1	43124006	43142429	PPIH	.	+	trans_K36me3	trans_K36me3	trans_K36me3	trans_K36me3	trans_K36me3	trans_K36me3	trans_K36me3	trans_K36me3	trans_K36me3	trans_K36me3	trans_K36me3	trans_K36me3	trans_K36me3	trans_K36me3	trans_K36me3	trans_K36me3	trans_K36me3	trans_K36me3	trans_K36me3	trans_K36me3	trans_K36me3	trans_K36me3	trans_K36me3	trans_K36me3	trans_enh	trans_K36me3	trans_K36me3	strong_trans	trans_K36me3	trans_K36me3	trans_K36me3	trans_K36me3	trans_K36me3	trans_K36me3	trans_K36me3	trans_K36me3	strong_trans	strong_trans	strong_trans	strong_trans	strong_trans	strong_trans	trans_K36me3	strong_trans
chr1	43148089	43169476	YBX1	.	+	strong_trans_enh	strong_trans	strong_trans_enh	strong_trans_enh	strong_trans	strong_trans	strong_trans	strong_trans_enh	strong_trans_enh	strong_trans_enh	strong_trans_enh	strong_trans_enh	strong_trans_enh	strong_trans_enh	strong_trans_enh	strong_trans_enh	strong_trans	strong_trans_enh	strong_trans_enh	strong_trans_enh	strong_trans	strong_trans	strong_trans_enh	strong_trans_enh	strong_trans_enh	strong_trans_enh	strong_trans_enh	strong_trans_enh	strong_trans	strong_trans_enh	strong_trans_enh	strong_trans_enh	strong_trans_enh	strong_trans_enh	strong_trans_enh	strong_trans_enh	strong_trans_enh	strong_trans_enh	strong_trans_enh	strong_trans_enh	strong_trans_enh	strong_trans_enh	strong_trans_enh	strong_trans_enh
chr1	43198764	43205925	CLDN19	.	-	poised	poised	poised	poised	poised	poised	poised	poised	poised	trans_K36me3	weak_trans_enh	poised	poised	poised	poised	poised	bivalent	poised	poised	poised	poised	poised	poised	weak_trans_enh	bivalent	quiescent	weak_trans_enh	poised	poised	poised	poised	poised	poised	poised	poised	poised	poised	poised	poised	poised	poised	poised	poised	poised
chr1	43212006	43232755	P3H1	.	-	strong_trans	trans_K36me3	trans_K36me3	trans_K36me3	strong_trans	strong_trans	strong_trans	strong_trans	strong_trans	strong_trans	strong_trans	strong_trans	strong_trans_enh	strong_trans	strong_trans	strong_trans	strong_trans	strong_trans	strong_trans	strong_trans	trans_K36me3	strong_trans	strong_trans	strong_trans	strong_trans	strong_trans	strong_trans	strong_trans	trans_enh	trans_enh	strong_trans	strong_trans	strong_trans	strong_trans	strong_trans	trans_enh	strong_trans	strong_trans	strong_trans	strong_trans	strong_trans	strong_trans	strong_trans	strong_trans
chr1	43232916	43245162	C1orf50	.	+	strong_trans	trans_K36me3	strong_trans	trans_K36me3	strong_trans	trans_enh	trans_K36me3	strong_trans	strong_trans	strong_trans	strong_trans	strong_trans	strong_trans	strong_trans	strong_trans	strong_trans	trans_enh	strong_trans	strong_trans	strong_trans	trans_K36me3	trans_K36me3	strong_trans	strong_trans	strong_trans	strong_trans	strong_trans	strong_trans	strong_trans	strong_trans	strong_trans	strong_trans	strong_trans	strong_trans	strong_trans	strong_trans	strong_trans	strong_trans	strong_trans	strong_trans	strong_trans	strong_trans	strong_trans	strong_trans
chr1	43232963	43260164	ENSG00000283580	.	+	trans_K36me3	trans_K36me3	trans_K36me3	trans_K36me3	trans_K36me3	trans_K36me3	trans_K36me3	trans_K36me3	trans_K36me3	trans_K36me3	trans_K36me3	trans_K36me3	trans_K36me3	trans_K36me3	trans_K36me3	trans_K36me3	trans_K36me3	trans_K36me3	trans_K36me3	trans_K36me3	trans_K36me3	trans_K36me3	trans_K36me3	trans_K36me3	trans_K36me3	trans_K36me3	trans_K79me2	trans_K36me3	trans_K36me3	trans_K36me3	trans_K36me3	trans_K36me3	trans_K36me3	trans_K36me3	trans_K36me3	trans_K36me3	trans_enh	trans_enh	trans_enh	trans_enh	trans_enh	trans_enh	trans_enh	trans_enh
chr1	43250662	43282290	TMEM269	.	+	weak_trans_enh	znf	trans_K79me2	trans_K79me2	weak_trans_enh	poised	weak_trans_enh	trans_K36me3	weak_trans_enh	trans_K36me3	trans_K36me3	trans_K36me3	weak_trans_enh	trans_K79me2	weak_trans_enh	weak_trans_enh	poised	weak_trans_enh	weak_trans_enh	weak_trans_enh	poised	poised	weak_trans_enh	poised	weak_trans_enh	trans_K36me3	weak_trans_enh	poised	trans_K36me3	trans_K36me3	trans_K36me3	weak_trans_enh	weak_trans_enh	weak_trans_enh	trans_K36me3	trans_K36me3	weak_trans_enh	weak_trans_enh	weak_trans_enh	weak_trans_enh	weak_trans_enh	weak_trans_enh	weak_trans_enh	weak_trans_enh
chr1	43272723	43283068	SVBP	.	-	weak_trans_enh	trans_K36me3	trans_K36me3	trans_K36me3	trans_K79me2	trans_K79me2	trans_K79me2	trans_K36me3	weak_trans_enh	trans_K36me3	trans_K36me3	trans_K36me3	weak_trans_enh	trans_K36me3	trans_K79me2	weak_trans_enh	weak_trans_enh	weak_trans_enh	weak_trans_enh	weak_trans_enh	weak_trans_enh	trans_K36me3	trans_K79me2	trans_K79me2	weak_trans_enh	weak_trans_enh	trans_K79me2	trans_K79me2	trans_K36me3	trans_K36me3	trans_enh	trans_K79me2	trans_enh	weak_trans_enh	trans_enh	trans_K36me3	weak_trans_enh	weak_trans_enh	weak_trans_enh	weak_trans_enh	weak_trans_enh	weak_trans_enh	weak_trans_enh	weak_trans_enh
chr1	43282793	43310662	ERMAP	.	+	weak_trans_enh	poised	poised	trans_K36me3	trans_K36me3	trans_K36me3	poised	trans_K36me3	poised	weak_trans_enh	poised	poised	weak_trans_enh	poised	poised	poised	trans_K36me3	poised	poised	poised	poised	trans_K79me2	trans_K36me3	poised	weak_trans_enh	weak_trans_enh	trans_K36me3	trans_K79me2	weak_trans_enh	weak_trans_enh	trans_K36me3	weak_trans_enh	trans_K79me2	weak_trans_enh	trans_K36me3	trans_K36me3	weak_trans_enh	weak_trans_enh	weak_trans_enh	weak_trans_enh	trans_K79me2	weak_trans_enh	trans_K79me2	trans_K79me2
chr1	43312244	43318148	ZNF691	.	+	trans_enh	trans_K36me3	trans_K36me3	trans_K36me3	trans_K36me3	trans_K36me3	trans_K36me3	trans_K36me3	trans_K36me3	trans_K36me3	trans_K36me3	trans_K36me3	trans_K36me3	trans_K36me3	trans_K36me3	trans_K36me3	trans_K36me3	trans_K36me3	trans_K36me3	trans_K36me3	trans_K36me3	trans_K36me3	trans_enh	trans_K36me3	trans_K36me3	trans_K36me3	trans_K36me3	trans_K36me3	trans_K36me3	trans_K36me3	trans_K36me3	trans_enh	trans_K36me3	trans_K36me3	trans_K36me3	trans_K36me3	trans_K36me3	trans_K36me3	trans_enh	trans_K36me3	trans_enh	trans_K36me3	trans_enh	trans_K36me3
chr1	43391024	43424564	SLC2A1	.	-	strong_trans_enh	strong_trans	strong_trans_enh	strong_trans_enh	strong_trans_enh	strong_trans_enh	strong_trans_enh	strong_trans_enh	strong_trans_enh	strong_trans_enh	strong_trans_enh	strong_trans_enh	strong_trans_enh	strong_trans_enh	strong_trans_enh	strong_trans_enh	strong_trans_enh	strong_trans_enh	strong_trans_enh	strong_trans_enh	strong_trans	strong_trans_enh	trans_enh	strong_trans_enh	trans_enh	strong_trans_enh	strong_trans_enh	strong_trans_enh	trans_enh	trans_enh	strong_trans_enh	strong_trans_enh	strong_trans_enh	strong_trans_enh	strong_trans_enh	strong_trans_enh	strong_trans_enh	strong_trans_enh	strong_trans_enh	strong_trans_enh	strong_trans_enh	strong_trans_enh	strong_trans_enh	strong_trans_enh
chr1	43610824	43622067	FAM183A	.	+	poised	poised	poised	poised	poised	bivalent	poised	poised	poised	poised	poised	poised	bivalent	poised	poised	poised	bivalent	poised	poised	poised	poised	poised	bivalent	poised	bivalent	bivalent	bivalent	poised	bivalent	bivalent	bivalent	bivalent	bivalent	bivalent	bivalent	bivalent	bivalent	bivalent	bivalent	bivalent	bivalent	bivalent	bivalent	bivalent
chr1	43629846	43736607	EBNA1BP2	.	-	znf	znf	znf	znf	trans_K36me3	trans_K36me3	trans_K36me3	znf	znf	znf	znf	znf	trans_K36me3	znf	znf	znf	trans_K36me3	znf	znf	znf	znf	trans_K36me3	trans_K36me3	znf	trans_K36me3	trans_K36me3	trans_K36me3	trans_K36me3	trans_K36me3	trans_K36me3	trans_K36me3	trans_K36me3	trans_K36me3	trans_K36me3	trans_K36me3	trans_K36me3	trans_K36me3	trans_K36me3	trans_K36me3	trans_K36me3	trans_K36me3	trans_K36me3	trans_K36me3	trans_K36me3
chr1	43638001	43720029	CFAP57	.	+	znf	znf	poised	znf	poised	poised	znf	znf	poised	poised	znf	poised	poised	znf	znf	poised	poised	poised	znf	znf	poised	poised	poised	znf	poised	poised	poised	poised	poised	poised	poised	poised	poised	poised	poised	poised	poised	bivalent	poised	poised	poised	znf	poised	poised
chr1	43735654	43739673	TMEM125	.	+	weak_trans_enh	poised	weak_trans_enh	poised	poised	poised	poised	weak_trans_enh	poised	poised	poised	poised	poised	poised	poised	weak_trans_enh	bivalent	weak_trans_enh	poised	weak_trans_enh	weak_trans_enh	weak_trans_enh	poised	poised	poised	low	poised	poised	poised	poised	poised	poised	poised	poised	poised	poised	poised	poised	poised	poised	poised	poised	poised	poised
chr1	43747548	43751288	C1orf210	.	-	poised	poised	poised	poised	poised	bivalent	weak_trans_enh	poised	low	poised	poised	trans_K36me3	poised	poised	poised	poised	bivalent	poised	poised	poised	poised	weak_trans_enh	bivalent	poised	bivalent	bivalent	poised	poised	low	poised	poised	poised	poised	poised	poised	low	quiescent	poised	poised	quiescent	quiescent	quiescent	quiescent	quiescent
chr1	43766653	43788779	TIE1	.	+	poised	poised	poised	poised	poised	poised	poised	poised	poised	poised	znf	poised	poised	poised	poised	znf	bivalent	poised	poised	poised	znf	znf	poised	poised	poised	poised	poised	quiescent	poised	poised	poised	poised	poised	poised	weak_trans_enh	weak_trans_enh	znf	znf	znf	poised	poised	znf	znf	znf
chr1	43803489	43820137	MPL	.	+	poised	poised	poised	poised	poised	weak_trans_enh	poised	poised	bivalent	bivalent	poised	poised	poised	poised	poised	poised	bivalent	poised	poised	poised	poised	poised	poised	poised	poised	poised	poised	poised	poised	poised	poised	poised	poised	poised	weak_trans_enh	weak_trans_enh	poised	poised	poised	poised	poised	poised	poised	poised
chr1	43824652	43828874	CDC20	.	+	strong_trans_enh	strong_trans	strong_trans_enh	strong_trans	strong_trans	strong_trans	strong_trans_enh	strong_trans_enh	strong_trans_enh	strong_trans_enh	strong_trans_enh	strong_trans_enh	strong_trans_enh	strong_trans_enh	strong_trans_enh	strong_trans_enh	strong_trans_enh	strong_trans	strong_trans_enh	strong_trans_enh	strong_trans	strong_trans	strong_trans	strong_trans_enh	strong_trans_enh	strong_trans	strong_trans_enh	strong_trans_enh	strong_trans_enh	strong_trans_enh	strong_trans_enh	strong_trans	strong_trans_enh	strong_trans	strong_trans_enh	strong_trans_enh	strong_trans	strong_trans	strong_trans	strong_trans	strong_trans	strong_trans	strong_trans	strong_trans
chr1	43829069	43833745	ELOVL1	.	-	strong_trans	strong_trans	strong_trans	strong_trans	strong_trans	strong_trans_enh	strong_trans	strong_trans	strong_trans	strong_trans	strong_trans	strong_trans	strong_trans	strong_trans	strong_trans_enh	strong_trans	strong_trans_enh	strong_trans	strong_trans	strong_trans_enh	strong_trans	strong_trans	strong_trans	strong_trans	strong_trans	strong_trans	strong_trans	strong_trans	strong_trans_enh	strong_trans_enh	strong_trans	strong_trans	strong_trans_enh	strong_trans_enh	strong_trans	strong_trans_enh	strong_trans_enh	strong_trans_enh	strong_trans_enh	strong_trans_enh	strong_trans_enh	strong_trans_enh	strong_trans_enh	strong_trans_enh
chr1	43849588	43855479	MED8	.	-	strong_trans	strong_trans	strong_trans	strong_trans	strong_trans	strong_trans	strong_trans	strong_trans	strong_trans	strong_trans	strong_trans	strong_trans	strong_trans	strong_trans	strong_trans	strong_trans	strong_trans	strong_trans	strong_trans	strong_trans	strong_trans	strong_trans	strong_trans_enh	strong_trans	trans_enh	strong_trans	strong_trans_enh	strong_trans	trans_enh	strong_trans_enh	strong_trans	strong_trans	strong_trans	strong_trans	strong_trans	strong_trans	strong_trans	strong_trans	strong_trans_enh	strong_trans	strong_trans	strong_trans	strong_trans	strong_trans
chr1	43855553	43919918	SZT2	.	+	trans_K36me3	trans_K36me3	trans_K36me3	trans_K36me3	trans_K36me3	trans_K36me3	trans_K36me3	trans_K36me3	trans_K36me3	trans_K36me3	trans_K36me3	trans_K36me3	trans_K36me3	trans_K36me3	trans_K36me3	trans_K36me3	trans_K36me3	trans_K36me3	trans_K36me3	trans_K36me3	trans_K36me3	trans_K36me3	trans_K36me3	trans_K36me3	trans_K36me3	trans_K36me3	trans_K36me3	trans_K36me3	trans_K36me3	trans_K36me3	trans_K36me3	trans_K36me3	trans_K36me3	trans_K36me3	trans_K36me3	trans_K36me3	trans_K36me3	trans_K36me3	trans_K36me3	trans_K36me3	trans_K36me3	trans_K36me3	trans_K36me3	trans_K36me3
chr1	43916660	43919660	HYI	.	-	trans_enh	trans_K36me3	trans_K36me3	trans_K36me3	trans_enh	trans_enh	trans_K36me3	trans_K36me3	trans_K36me3	trans_K36me3	trans_K36me3	trans_K36me3	strong_trans	trans_K36me3	trans_K36me3	trans_K36me3	trans_enh	trans_K36me3	trans_K36me3	trans_K36me3	trans_K36me3	trans_enh	trans_enh	trans_K36me3	trans_enh	trans_K36me3	trans_enh	trans_K36me3	trans_K36me3	strong_trans	trans_K36me3	trans_K36me3	trans_K36me3	trans_K36me3	trans_K36me3	trans_K36me3	trans_K36me3	trans_K36me3	trans_K36me3	trans_K36me3	trans_K36me3	trans_K36me3	trans_K36me3	trans_K36me3
chr1	43990858	44089337	PTPRF	.	+	strong_trans	strong_trans	strong_trans	trans_enh	trans_enh	trans_enh	trans_enh	strong_trans	trans_cons	trans_cons	trans_cons	strong_trans	strong_trans	strong_trans	trans_enh	strong_trans	trans_cons	strong_trans	strong_trans	strong_trans	trans_enh	trans_enh	trans_cons	trans_cons	trans_K36me3	trans_K79me2	strong_trans_enh	trans_enh	trans_K36me3	bivalent	trans_K79me2	bivalent	bivalent	bivalent	poised	bivalent	poised	poised	bivalent	bivalent	bivalent	bivalent	bivalent	bivalent
chr1	44115820	44171189	KDM4A	.	+	strong_trans	trans_K36me3	trans_K36me3	trans_K36me3	trans_K36me3	strong_trans	strong_trans	trans_K36me3	strong_trans	strong_trans	strong_trans	strong_trans	strong_trans_enh	strong_trans_enh	strong_trans_enh	strong_trans	strong_trans	strong_trans	strong_trans	strong_trans_enh	trans_K36me3	strong_trans	strong_trans_enh	strong_trans	strong_trans_enh	strong_trans_enh	strong_trans_enh	strong_trans_enh	strong_trans	strong_trans	strong_trans	strong_trans	strong_trans	strong_trans	strong_trans	strong_trans	strong_trans	strong_trans	strong_trans	strong_trans	strong_trans	strong_trans	strong_trans	strong_trans
chr1	44115820	44396686	ENSG00000284989	.	+	trans_K36me3	trans_K36me3	trans_K36me3	trans_K36me3	trans_K36me3	trans_K36me3	trans_K36me3	trans_K36me3	trans_K36me3	trans_K36me3	trans_K36me3	trans_K36me3	trans_K36me3	trans_K36me3	trans_K36me3	trans_K36me3	trans_K36me3	trans_K36me3	trans_K36me3	trans_K36me3	trans_K36me3	trans_K36me3	trans_enh	trans_K36me3	trans_enh	trans_enh	trans_enh	trans_enh	trans_K36me3	trans_K36me3	trans_K36me3	trans_K36me3	trans_K36me3	trans_K36me3	trans_K36me3	trans_K36me3	trans_K36me3	trans_K36me3	trans_K36me3	trans_K36me3	trans_K36me3	trans_K36me3	trans_K36me3	trans_K36me3
chr1	44171495	44396837	ST3GAL3	.	+	weak_trans_enh	weak_trans_enh	weak_trans_enh	weak_trans_enh	weak_trans_enh	weak_trans_enh	weak_trans_enh	weak_trans_enh	weak_trans_enh	weak_trans_enh	weak_trans_enh	weak_trans_enh	weak_trans_enh	weak_trans_enh	weak_trans_enh	weak_trans_enh	weak_trans_enh	weak_trans_enh	weak_trans_enh	weak_trans_enh	weak_trans_enh	weak_trans_enh	weak_trans_enh	weak_trans_enh	weak_trans_enh	weak_trans_enh	weak_trans_enh	weak_trans_enh	weak_trans_enh	weak_trans_enh	trans_K36me3	trans_K36me3	weak_trans_enh	trans_K79me2	weak_trans_enh	weak_trans_enh	weak_trans_enh	weak_trans_enh	trans_K36me3	weak_trans_enh	weak_trans_enh	trans_K36me3	weak_trans_enh	weak_trans_enh
chr1	44398992	44402912	ARTN	.	+	poised	bivalent	poised	poised	poised	poised	bivalent	poised	bivalent	bivalent	poised	bivalent	bivalent	poised	poised	poised	poised	poised	poised	poised	poised	weak_trans_enh	poised	poised	poised	poised	trans_enh	trans_enh	bivalent	bivalent	bivalent	bivalent	bivalent	bivalent	bivalent	poised	bivalent	bivalent	bivalent	bivalent	bivalent	bivalent	bivalent	bivalent
chr1	44412622	44433694	IPO13	.	+	trans_K36me3	trans_K36me3	trans_K36me3	trans_K36me3	trans_K36me3	strong_trans	trans_K36me3	trans_K36me3	trans_K36me3	trans_K36me3	trans_K79me2	trans_K36me3	strong_trans	trans_K36me3	trans_K36me3	trans_K36me3	trans_K36me3	trans_K36me3	trans_K36me3	trans_K36me3	trans_K36me3	trans_K36me3	strong_trans	trans_K36me3	strong_trans	strong_trans	strong_trans	strong_trans	trans_enh	trans_enh	trans_K36me3	trans_K36me3	trans_K36me3	trans_enh	trans_K36me3	strong_trans	trans_K36me3	trans_K36me3	trans_K36me3	trans_K36me3	trans_K36me3	trans_K36me3	trans_K36me3	trans_K36me3
chr1	44435672	44439041	DPH2	.	+	trans_K36me3	trans_K36me3	trans_K36me3	trans_K36me3	trans_K36me3	trans_K36me3	trans_K36me3	trans_K36me3	trans_enh	trans_K36me3	trans_K36me3	trans_K36me3	strong_trans	trans_K36me3	trans_K36me3	trans_K36me3	trans_K36me3	trans_K36me3	trans_K36me3	trans_K36me3	trans_K36me3	strong_trans	trans_enh	strong_trans	strong_trans	trans_K36me3	trans_enh	trans_enh	trans_enh	trans_enh	strong_trans	trans_enh	trans_enh	trans_enh	trans_K36me3	trans_enh	trans_enh	trans_enh	trans_enh	trans_enh	trans_enh	trans_enh	trans_enh	trans_enh
chr1	44440159	44443967	ATP6V0B	.	+	strong_trans	strong_trans	strong_trans	strong_trans	strong_trans	strong_trans_enh	strong_trans	strong_trans	strong_trans_enh	strong_trans_enh	strong_trans	strong_trans	strong_trans_enh	strong_trans	strong_trans	strong_trans	strong_trans_enh	strong_trans	strong_trans	strong_trans	strong_trans	strong_trans	strong_trans_enh	strong_trans	strong_trans_enh	strong_trans_enh	strong_trans_enh	strong_trans_enh	strong_trans_enh	strong_trans_enh	strong_trans_enh	strong_trans_enh	strong_trans	strong_trans_enh	strong_trans_enh	strong_trans_enh	strong_trans_enh	strong_trans_enh	strong_trans_enh	strong_trans_enh	strong_trans_enh	strong_trans_enh	strong_trans_enh	strong_trans_enh
chr1	44444615	44456842	B4GALT2	.	+	strong_trans	trans_K36me3	strong_trans	trans_K36me3	strong_trans	strong_trans	strong_trans	strong_trans	strong_trans	strong_trans	strong_trans	strong_trans	strong_trans	strong_trans	strong_trans	strong_trans	strong_trans	strong_trans	strong_trans	strong_trans	trans_K36me3	strong_trans	strong_trans	strong_trans	strong_trans	strong_trans	strong_trans_enh	strong_trans	trans_cons	trans_enh	trans_enh	trans_enh	trans_K79me2	trans_K79me2	trans_enh	trans_enh	trans_enh	trans_enh	trans_enh	trans_enh	trans_K79me2	trans_K79me2	trans_enh	trans_enh
chr1	44457031	44462200	CCDC24	.	+	poised	poised	poised	poised	weak_trans_enh	poised	weak_trans_enh	poised	poised	poised	weak_trans_enh	weak_trans_enh	poised	poised	poised	poised	poised	poised	poised	poised	poised	weak_trans_enh	poised	poised	poised	poised	poised	poised	poised	poised	poised	poised	poised	poised	poised	poised	poised	poised	poised	poised	poised	poised	poised	poised
chr1	44457172	44497139	SLC6A9	.	-	weak_trans_enh	trans_K36me3	weak_trans_enh	trans_K36me3	weak_trans_enh	weak_trans_enh	weak_trans_enh	trans_K36me3	weak_trans_enh	weak_trans_enh	weak_trans_enh	weak_trans_enh	weak_trans_enh	trans_K36me3	trans_K36me3	trans_K36me3	poised	weak_trans_enh	weak_trans_enh	weak_trans_enh	weak_trans_enh	weak_trans_enh	weak_trans_enh	weak_trans_enh	weak_trans_enh	weak_trans_enh	weak_trans_enh	weak_trans_enh	poised	poised	poised	poised	poised	poised	poised	poised	poised	poised	poised	poised	poised	poised	poised	poised
chr1	44584493	44600812	KLF17	.	+	quiescent	poised	poised	quiescent	bivalent	bivalent	quiescent	quiescent	quiescent	bivalent	quiescent	bivalent	bivalent	poised	poised	poised	bivalent	poised	quiescent	poised	quiescent	quiescent	quiescent	quiescent	quiescent	quiescent	quiescent	quiescent	quiescent	quiescent	quiescent	quiescent	quiescent	quiescent	poised	quiescent	quiescent	quiescent	bivalent	bivalent	quiescent	quiescent	quiescent	quiescent
chr1	44603493	44607303	KLF18	.	-	bivalent	quiescent	quiescent	bivalent	bivalent	bivalent	quiescent	quiescent	bivalent	bivalent	quiescent	bivalent	bivalent	quiescent	quiescent	quiescent	bivalent	quiescent	quiescent	quiescent	quiescent	quiescent	bivalent	quiescent	bivalent	quiescent	quiescent	bivalent	quiescent	znf	quiescent	quiescent	bivalent	quiescent	poised	quiescent	quiescent	quiescent	bivalent	bivalent	quiescent	quiescent	quiescent	quiescent
chr1	44679127	44686353	DMAP1	.	+	trans_K36me3	trans_K36me3	trans_K36me3	trans_K36me3	trans_K36me3	trans_enh	trans_K36me3	trans_K36me3	trans_K36me3	trans_K36me3	trans_K36me3	trans_K36me3	trans_K36me3	trans_K36me3	trans_K36me3	trans_K36me3	trans_enh	trans_K36me3	trans_K36me3	trans_K36me3	trans_K36me3	trans_K36me3	trans_K36me3	trans_K36me3	trans_enh	trans_K36me3	trans_K36me3	trans_K36me3	trans_K36me3	trans_K36me3	trans_K36me3	trans_K36me3	trans_K36me3	trans_K36me3	trans_K36me3	trans_K36me3	trans_K36me3	trans_K36me3	trans_K36me3	trans_K36me3	trans_enh	trans_K36me3	trans_K36me3	trans_K36me3
chr1	44686742	44820932	ERI3	.	-	trans_cons	trans_K36me3	trans_K36me3	trans_K36me3	trans_K36me3	trans_K36me3	trans_K36me3	trans_K36me3	trans_enh	trans_K36me3	trans_enh	trans_enh	trans_K36me3	trans_K36me3	trans_K36me3	trans_K36me3	trans_K36me3	trans_K36me3	trans_K36me3	trans_K36me3	trans_K36me3	trans_K36me3	trans_K36me3	trans_K36me3	trans_K36me3	trans_K36me3	trans_enh	trans_cons	trans_K36me3	trans_K36me3	trans_K36me3	trans_K36me3	trans_K36me3	trans_K36me3	trans_K36me3	trans_K36me3	trans_K36me3	trans_K36me3	trans_K36me3	trans_K36me3	trans_K36me3	trans_K36me3	trans_K36me3	trans_K36me3
chr1	44870866	45117396	RNF220	.	+	bivalent	bivalent	bivalent	bivalent	bivalent	bivalent	bivalent	bivalent	bivalent	bivalent	bivalent	bivalent	bivalent	bivalent	bivalent	bivalent	bivalent	bivalent	bivalent	bivalent	poised	weak_trans_enh	bivalent	bivalent	bivalent	bivalent	bivalent	bivalent	trans_K36me3	poised	weak_trans_enh	trans_K36me3	poised	trans_K36me3	weak_trans_enh	weak_trans_enh	trans_K36me3	bivalent	bivalent	trans_K36me3	bivalent	bivalent	bivalent	bivalent
chr1	45100910	45140153	TMEM53	.	-	trans_K36me3	trans_K36me3	trans_K36me3	trans_K36me3	trans_K36me3	trans_K36me3	trans_enh	trans_K36me3	trans_K36me3	trans_K36me3	trans_enh	trans_enh	trans_enh	trans_K36me3	trans_K36me3	trans_K36me3	trans_enh	trans_K36me3	trans_K36me3	trans_K36me3	trans_K36me3	trans_K36me3	trans_K36me3	trans_K36me3	trans_enh	trans_K36me3	trans_enh	trans_enh	trans_K36me3	strong_trans_enh	trans_K36me3	trans_K36me3	trans_K36me3	trans_K36me3	trans_K36me3	trans_enh	trans_K36me3	trans_enh	strong_trans_enh	trans_K36me3	trans_K36me3	trans_K36me3	strong_trans	strong_trans_enh
chr1	45140364	45191263	ARMH1	.	+	poised	poised	poised	poised	poised	poised	poised	poised	poised	poised	poised	poised	poised	poised	poised	poised	poised	poised	poised	poised	poised	poised	poised	poised	poised	poised	poised	poised	weak_trans_enh	weak_trans_enh	weak_trans_enh	weak_trans_enh	poised	weak_trans_enh	poised	weak_trans_enh	poised	poised	weak_trans_enh	poised	weak_trans_enh	poised	weak_trans_enh	poised
chr1	45205490	45233439	KIF2C	.	+	strong_trans	strong_trans	strong_trans	trans_K36me3	strong_trans	trans_K36me3	strong_trans	strong_trans	strong_trans	strong_trans	strong_trans	strong_trans	strong_trans	strong_trans	strong_trans	strong_trans	trans_K36me3	strong_trans	strong_trans	strong_trans	strong_trans	strong_trans	trans_K36me3	strong_trans	trans_K79me2	trans_K36me3	trans_K36me3	strong_trans	strong_trans	strong_trans	strong_trans	trans_enh	trans_K79me2	trans_K79me2	strong_trans	strong_trans	trans_K79me2	trans_K79me2	trans_K79me2	trans_K79me2	trans_K79me2	trans_K79me2	trans_K79me2	trans_K79me2
chr1	45240923	45244451	RPS8	.	+	strong_trans_enh	strong_trans	strong_trans_enh	strong_trans_enh	strong_trans_enh	strong_trans_enh	strong_trans_enh	strong_trans_enh	strong_trans_enh	strong_trans_enh	strong_trans_enh	strong_trans_enh	strong_trans_enh	strong_trans_enh	strong_trans_enh	strong_trans_enh	strong_trans_enh	strong_trans_enh	strong_trans_enh	strong_trans_enh	strong_trans	strong_trans_enh	strong_trans_enh	strong_trans_enh	strong_trans_enh	strong_trans_enh	strong_trans_enh	strong_trans_enh	strong_trans_enh	strong_trans_enh	strong_trans_enh	strong_trans_enh	strong_trans_enh	strong_trans_enh	strong_trans_enh	strong_trans_enh	strong_trans_enh	strong_trans_enh	strong_trans_enh	strong_trans_enh	strong_trans_enh	strong_trans_enh	strong_trans_enh	strong_trans_enh
chr1	45249257	45253842	BEST4	.	-	poised	bivalent	poised	bivalent	poised	poised	poised	poised	bivalent	bivalent	poised	poised	poised	poised	poised	poised	poised	poised	poised	poised	poised	poised	poised	poised	poised	poised	poised	poised	poised	poised	weak_trans_enh	weak_trans_enh	poised	weak_trans_enh	poised	poised	poised	weak_trans_enh	weak_trans_enh	weak_trans_enh	weak_trans_enh	poised	weak_trans_enh	poised
chr1	45266049	45271662	PLK3	.	+	trans_enh	trans_K36me3	trans_enh	trans_enh	trans_enh	strong_trans_enh	trans_enh	trans_enh	trans_enh	trans_enh	trans_enh	trans_enh	strong_trans_enh	trans_enh	trans_enh	trans_enh	strong_trans_enh	trans_enh	trans_enh	trans_enh	trans_enh	strong_trans_enh	strong_trans_enh	trans_enh	strong_trans_enh	strong_trans_enh	strong_trans_enh	strong_trans_enh	trans_enh	strong_trans_enh	strong_trans_enh	trans_enh	trans_enh	strong_trans_enh	trans_enh	strong_trans_enh	strong_trans_enh	trans_enh	strong_trans_enh	strong_trans_enh	strong_trans_enh	strong_trans_enh	strong_trans_enh	strong_trans_enh
chr1	45271565	45273023	DYNLT4	.	-	trans_enh	trans_enh	trans_enh	trans_enh	trans_enh	trans_enh	trans_enh	trans_enh	trans_enh	trans_enh	trans_enh	trans_enh	strong_trans_enh	trans_enh	trans_enh	trans_enh	trans_enh	trans_enh	trans_enh	trans_enh	trans_enh	trans_enh	trans_enh	trans_enh	strong_trans_enh	strong_trans_enh	strong_trans_enh	trans_enh	trans_enh	trans_enh	trans_enh	trans_enh	trans_enh	trans_enh	trans_enh	trans_enh	trans_enh	trans_enh	trans_enh	trans_enh	strong_trans_enh	strong_trans_enh	trans_enh	trans_enh
chr1	45274195	45281257	BTBD19	.	+	weak_trans_enh	weak_trans_enh	weak_trans_enh	weak_trans_enh	trans_enh	trans_enh	weak_trans_enh	weak_trans_enh	weak_trans_enh	weak_trans_enh	weak_trans_enh	weak_trans_enh	trans_enh	weak_trans_enh	weak_trans_enh	weak_trans_enh	trans_enh	weak_trans_enh	weak_trans_enh	weak_trans_enh	weak_trans_enh	weak_trans_enh	trans_enh	weak_trans_enh	trans_enh	trans_enh	trans_enh	trans_enh	weak_trans_enh	weak_trans_enh	weak_trans_enh	weak_trans_enh	weak_trans_enh	trans_enh	weak_trans_enh	weak_trans_enh	trans_enh	weak_trans_enh	trans_enh	trans_enh	trans_enh	trans_enh	trans_enh	trans_enh
chr1	45285516	45308925	PTCH2	.	-	poised	poised	poised	poised	poised	poised	poised	poised	poised	poised	poised	poised	poised	poised	poised	poised	poised	poised	poised	poised	poised	poised	poised	poised	poised	poised	poised	poised	poised	poised	poised	poised	poised	poised	poised	poised	poised	poised	poised	poised	poised	poised	poised	poised
chr1	45316194	45452394	EIF2B3	.	-	znf	znf	znf	znf	trans_K79me2	weak_trans_enh	znf	znf	znf	znf	znf	znf	trans_K36me3	znf	znf	znf	weak_trans_enh	znf	znf	znf	znf	znf	weak_trans_enh	znf	weak_trans_enh	weak_trans_enh	trans_K36me3	trans_K36me3	trans_K36me3	trans_K36me3	trans_K36me3	trans_K36me3	trans_K36me3	trans_K36me3	trans_K36me3	trans_K36me3	trans_K36me3	trans_K36me3	trans_K36me3	trans_K36me3	trans_K36me3	trans_K36me3	trans_K36me3	trans_K36me3
chr1	45468212	45476996	HECTD3	.	-	trans_K36me3	strong_trans	strong_trans	trans_K36me3	strong_trans	strong_trans	strong_trans	strong_trans	strong_trans	strong_trans	strong_trans	strong_trans	strong_trans	trans_K36me3	strong_trans	trans_K36me3	strong_trans	strong_trans	strong_trans	strong_trans	strong_trans	strong_trans	strong_trans	strong_trans	strong_trans	strong_trans	trans_enh	strong_trans	strong_trans	strong_trans	strong_trans	strong_trans	strong_trans	strong_trans	strong_trans	strong_trans	strong_trans	strong_trans	strong_trans	strong_trans	strong_trans	strong_trans	strong_trans	strong_trans
chr1	45476622	45481247	UROD	.	+	strong_trans	trans_K36me3	strong_trans	strong_trans	trans_enh	trans_enh	trans_enh	strong_trans	trans_enh	trans_enh	strong_trans	strong_trans	trans_enh	trans_K79me2	strong_trans	trans_K79me2	trans_enh	strong_trans	strong_trans	trans_enh	trans_K79me2	trans_enh	trans_enh	strong_trans	trans_enh	trans_enh	trans_enh	trans_enh	trans_enh	trans_enh	trans_enh	trans_enh	trans_enh	trans_enh	trans_enh	trans_enh	trans_enh	trans_enh	trans_enh	trans_enh	trans_enh	trans_enh	trans_enh	trans_enh
chr1	45482071	45771881	ZSWIM5	.	-	znf	znf	znf	znf	znf	poised	znf	znf	poised	znf	znf	znf	poised	znf	znf	znf	poised	znf	znf	znf	znf	znf	poised	znf	poised	poised	poised	poised	bivalent	bivalent	poised	poised	poised	poised	poised	poised	poised	poised	poised	poised	poised	poised	poised	poised
chr1	45792567	45794382	HPDL	.	+	trans_enh	weak_trans_enh	trans_enh	trans_enh	weak_trans_enh	weak_trans_enh	trans_enh	trans_enh	weak_trans_enh	trans_K36me3	weak_trans_enh	trans_enh	weak_trans_enh	trans_K36me3	trans_enh	trans_enh	poised	trans_enh	trans_enh	trans_enh	weak_trans_enh	trans_enh	weak_trans_enh	trans_enh	poised	poised	weak_trans_enh	trans_K36me3	trans_K79me2	trans_K36me3	trans_K36me3	trans_K36me3	trans_K36me3	trans_enh	trans_K36me3	trans_enh	trans_K36me3	trans_K79me2	trans_K36me3	trans_K36me3	trans_K79me2	trans_K36me3	trans_K36me3	trans_K36me3
chr1	45794835	45806565	MUTYH	.	-	trans_enh	trans_K36me3	trans_enh	trans_enh	trans_enh	trans_enh	trans_enh	trans_K36me3	trans_enh	trans_K36me3	trans_enh	trans_enh	trans_enh	trans_enh	trans_enh	strong_trans	trans_K36me3	trans_enh	trans_enh	trans_enh	trans_enh	trans_enh	trans_enh	trans_enh	trans_enh	trans_K36me3	trans_enh	trans_enh	trans_enh	trans_enh	trans_enh	trans_enh	trans_enh	trans_enh	trans_enh	trans_enh	trans_enh	trans_enh	trans_enh	trans_enh	trans_enh	trans_enh	trans_enh	trans_enh
chr1	45794934	45956827	ENSG00000288208	.	-	trans_K36me3	trans_K36me3	trans_K36me3	trans_K36me3	weak_trans_enh	trans_K36me3	trans_K36me3	trans_K36me3	trans_K36me3	trans_K36me3	trans_K36me3	trans_K36me3	trans_K36me3	trans_K36me3	trans_K36me3	trans_K36me3	trans_K36me3	trans_K36me3	trans_K36me3	trans_K36me3	trans_K36me3	trans_K36me3	trans_K36me3	trans_K36me3	trans_K36me3	trans_K36me3	trans_K36me3	weak_trans_enh	weak_trans_enh	weak_trans_enh	weak_trans_enh	trans_K36me3	trans_K36me3	trans_K36me3	trans_K36me3	trans_K36me3	trans_K36me3	trans_K36me3	trans_K36me3	trans_K36me3	weak_trans_enh	trans_K36me3	trans_K36me3	trans_K36me3
chr1	45805724	45809645	TOE1	.	+	strong_trans	strong_trans	strong_trans	strong_trans	strong_trans	strong_trans	strong_trans	strong_trans	strong_trans	strong_trans	strong_trans	strong_trans	strong_trans	strong_trans	strong_trans	strong_trans	strong_trans	strong_trans	strong_trans	strong_trans	strong_trans	strong_trans	strong_trans	strong_trans	strong_trans	strong_trans	strong_trans	strong_trans	trans_enh	trans_enh	strong_trans	strong_trans	strong_trans	strong_trans_enh	trans_enh	strong_trans	trans_enh	trans_enh	strong_trans_enh	trans_enh	trans_enh	trans_enh	strong_trans_enh	trans_enh
chr1	45809555	45956835	TESK2	.	-	poised	znf	znf	znf	poised	znf	znf	znf	znf	znf	znf	znf	znf	poised	znf	znf	znf	znf	znf	znf	znf	znf	poised	znf	znf	znf	znf	poised	weak_trans_enh	weak_trans_enh	weak_trans_enh	weak_trans_enh	znf	znf	weak_trans_enh	weak_trans_enh	znf	znf	znf	znf	znf	znf	znf	znf
chr1	45959538	45965751	CCDC163	.	-	poised	poised	poised	poised	poised	poised	poised	trans_K36me3	poised	poised	poised	poised	poised	poised	poised	poised	poised	poised	poised	weak_trans_enh	poised	trans_K36me3	poised	poised	poised	poised	poised	trans_K36me3	poised	poised	poised	weak_trans_enh	poised	weak_trans_enh	poised	weak_trans_enh	weak_trans_enh	poised	weak_trans_enh	weak_trans_enh	weak_trans_enh	trans_K36me3	weak_trans_enh	weak_trans_enh
chr1	45965972	45979054	MMACHC	.	+	trans_K36me3	trans_K36me3	trans_K36me3	trans_K36me3	trans_K36me3	trans_K36me3	trans_K36me3	trans_K36me3	trans_K36me3	trans_K36me3	strong_trans	trans_K36me3	strong_trans	trans_K36me3	trans_K36me3	trans_K36me3	trans_K36me3	trans_K36me3	trans_K36me3	trans_K36me3	trans_K36me3	trans_K36me3	strong_trans	trans_K36me3	strong_trans	trans_K36me3	strong_trans	trans_K36me3	trans_K36me3	trans_K36me3	trans_K36me3	trans_K36me3	trans_K36me3	trans_K36me3	trans_K36me3	trans_K36me3	trans_K36me3	trans_K36me3	trans_K36me3	trans_K36me3	strong_trans	trans_K36me3	trans_K36me3	trans_K36me3
chr1	45976586	46008404	PRDX1	.	-	strong_trans	trans_K36me3	trans_K36me3	trans_K36me3	trans_K36me3	trans_enh	trans_K36me3	trans_K36me3	trans_K36me3	trans_K36me3	trans_enh	trans_K36me3	strong_trans	strong_trans	trans_K36me3	trans_K36me3	trans_enh	trans_K36me3	trans_K36me3	trans_K36me3	trans_K36me3	trans_K36me3	strong_trans	trans_K36me3	strong_trans	trans_cons	strong_trans	strong_trans	trans_enh	trans_K36me3	trans_K36me3	trans_K36me3	trans_enh	trans_K36me3	trans_K36me3	trans_enh	trans_cons	trans_enh	trans_cons	trans_K36me3	trans_enh	trans_K36me3	trans_K36me3	trans_enh
chr1	46016215	46035721	AKR1A1	.	+	strong_trans	strong_trans	trans_K36me3	trans_K36me3	trans_enh	trans_enh	strong_trans	trans_K36me3	strong_trans	strong_trans	strong_trans	strong_trans	strong_trans	strong_trans	strong_trans	strong_trans	trans_enh	strong_trans	strong_trans	strong_trans	trans_K36me3	strong_trans	trans_enh	strong_trans	trans_enh	trans_enh	trans_enh	trans_enh	strong_trans	trans_enh	trans_enh	strong_trans	strong_trans	trans_enh	trans_enh	strong_trans_enh	trans_enh	trans_enh	trans_enh	trans_enh	trans_enh	trans_enh	trans_enh	trans_enh
chr1	46049518	46084576	NASP	.	+	strong_trans	strong_trans	strong_trans	strong_trans	strong_trans	strong_trans	strong_trans	strong_trans	strong_trans	strong_trans	strong_trans	strong_trans	strong_trans	strong_trans	strong_trans	strong_trans	strong_trans	strong_trans	strong_trans	strong_trans	strong_trans	strong_trans	strong_trans	strong_trans	strong_trans	strong_trans	strong_trans	strong_trans	strong_trans	strong_trans	strong_trans	strong_trans	strong_trans	strong_trans	strong_trans	strong_trans	strong_trans	strong_trans	strong_trans	strong_trans	strong_trans	strong_trans	strong_trans	strong_trans
chr1	46085716	46089729	CCDC17	.	-	trans_cons	trans_K36me3	trans_K36me3	trans_cons	strong_trans	strong_trans	trans_enh	trans_K36me3	trans_cons	trans_K36me3	trans_cons	trans_enh	trans_enh	trans_cons	trans_cons	trans_K36me3	trans_K36me3	trans_K36me3	trans_K36me3	trans_K36me3	trans_cons	trans_enh	trans_enh	trans_enh	trans_enh	trans_enh	trans_enh	trans_enh	trans_K36me3	strong_trans	strong_trans	trans_K36me3	trans_K36me3	trans_K36me3	trans_K36me3	strong_trans	trans_K36me3	trans_enh	trans_enh	trans_K36me3	trans_K36me3	trans_enh	trans_enh	trans_enh
chr1	46092976	46153785	GPBP1L1	.	-	strong_trans	strong_trans	strong_trans	strong_trans	strong_trans	strong_trans	strong_trans	strong_trans	strong_trans	strong_trans	strong_trans	strong_trans	strong_trans	strong_trans	strong_trans	strong_trans	strong_trans	strong_trans	strong_trans	strong_trans	strong_trans	strong_trans	strong_trans	strong_trans	strong_trans	strong_trans	strong_trans	strong_trans	strong_trans	strong_trans_enh	strong_trans	strong_trans	strong_trans	strong_trans	strong_trans	strong_trans	strong_trans_enh	strong_trans	strong_trans_enh	strong_trans_enh	strong_trans_enh	strong_trans	strong_trans_enh	strong_trans_enh
chr1	46153853	46160108	TMEM69	.	+	strong_trans	strong_trans	strong_trans	strong_trans	strong_trans	strong_trans	strong_trans	strong_trans	strong_trans	strong_trans	strong_trans	strong_trans	strong_trans	strong_trans	strong_trans	strong_trans	strong_trans	strong_trans	strong_trans	strong_trans	strong_trans	strong_trans	strong_trans	strong_trans	strong_trans	strong_trans	strong_trans	strong_trans	strong_trans	strong_trans	strong_trans	strong_trans	strong_trans	strong_trans	strong_trans	strong_trans	strong_trans	strong_trans	strong_trans	strong_trans	strong_trans	strong_trans	strong_trans	strong_trans
chr1	46159996	46216325	IPP	.	-	trans_K36me3	trans_K36me3	trans_K36me3	trans_K36me3	trans_K79me2	trans_K36me3	trans_K79me2	trans_K36me3	trans_K36me3	trans_K36me3	trans_K36me3	trans_K36me3	trans_K36me3	trans_K36me3	trans_K36me3	trans_K36me3	trans_K36me3	trans_K36me3	trans_K36me3	trans_K36me3	trans_K36me3	trans_K79me2	trans_K36me3	trans_K36me3	weak_trans_enh	trans_K36me3	trans_K36me3	trans_K36me3	trans_K36me3	trans_K36me3	trans_K36me3	trans_K36me3	trans_K36me3	trans_K36me3	trans_K36me3	trans_K36me3	trans_K36me3	trans_K36me3	trans_K36me3	trans_K36me3	trans_K36me3	trans_K36me3	trans_K36me3	trans_K36me3
chr1	46252659	46501794	MAST2	.	+	trans_K36me3	trans_K36me3	trans_K36me3	trans_K36me3	trans_K36me3	trans_K36me3	trans_K36me3	trans_K36me3	trans_K36me3	trans_K36me3	weak_trans_enh	trans_K36me3	trans_K79me2	trans_K36me3	weak_trans_enh	trans_K36me3	trans_K36me3	trans_K36me3	trans_K36me3	trans_K36me3	trans_K36me3	trans_K36me3	trans_K36me3	weak_trans_enh	weak_trans_enh	weak_trans_enh	trans_K36me3	weak_trans_enh	trans_K36me3	weak_trans_enh	trans_K36me3	weak_trans_enh	trans_K36me3	trans_K36me3	trans_K36me3	trans_K36me3	trans_K79me2	trans_K79me2	trans_K79me2	trans_K79me2	trans_K79me2	trans_K79me2	trans_K79me2	trans_K79me2
chr1	46505812	46598708	PIK3R3	.	-	trans_K36me3	trans_K36me3	trans_K36me3	trans_K36me3	trans_K79me2	poised	trans_K36me3	trans_K36me3	trans_K36me3	trans_K36me3	trans_K36me3	trans_K36me3	trans_K79me2	trans_K36me3	znf	trans_K36me3	poised	trans_K36me3	znf	znf	znf	znf	poised	znf	poised	poised	poised	weak_trans_enh	poised	poised	poised	poised	poised	poised	poised	poised	poised	poised	poised	poised	poised	poised	poised	poised
chr1	46509333	46642160	P3R3URF-PIK3R3	.	-	poised	poised	poised	poised	poised	poised	weak_trans_enh	poised	trans_K36me3	trans_K36me3	trans_K36me3	trans_K36me3	weak_trans_enh	poised	poised	poised	poised	poised	znf	poised	poised	poised	poised	poised	poised	poised	poised	weak_trans_enh	poised	bivalent	poised	poised	poised	poised	poised	poised	poised	poised	poised	poised	poised	poised	poised	poised
chr1	46640745	46651634	TSPAN1	.	+	weak_trans_enh	poised	poised	poised	weak_trans_enh	weak_trans_enh	weak_trans_enh	weak_trans_enh	weak_trans_enh	weak_trans_enh	poised	weak_trans_enh	weak_trans_enh	weak_trans_enh	poised	poised	weak_trans_enh	weak_trans_enh	poised	weak_trans_enh	poised	weak_trans_enh	weak_trans_enh	poised	weak_trans_enh	weak_trans_enh	weak_trans_enh	weak_trans_enh	weak_trans_enh	weak_trans_enh	weak_trans_enh	weak_trans_enh	weak_trans_enh	weak_trans_enh	weak_trans_enh	weak_trans_enh	weak_trans_enh	weak_trans_enh	weak_trans_enh	poised	weak_trans_enh	weak_trans_enh	weak_trans_enh	weak_trans_enh
chr1	46641158	46642160	P3R3URF	.	-	poised	poised	poised	poised	poised	poised	poised	poised	poised	poised	poised	poised	poised	poised	poised	poised	poised	poised	poised	poised	poised	poised	poised	poised	weak_trans_enh	weak_trans_enh	poised	poised	quiescent	quiescent	quiescent	quiescent	quiescent	quiescent	quiescent	quiescent	quiescent	quiescent	quiescent	quiescent	quiescent	quiescent	quiescent	quiescent
chr1	46654355	46685977	POMGNT1	.	-	trans_K36me3	trans_K36me3	trans_K36me3	trans_K36me3	weak_trans_enh	trans_K36me3	trans_K36me3	trans_K36me3	trans_K36me3	trans_K36me3	trans_K36me3	trans_K36me3	trans_K36me3	trans_K36me3	trans_K36me3	trans_K36me3	trans_K36me3	trans_K36me3	trans_K36me3	trans_K36me3	trans_K36me3	trans_K36me3	trans_K36me3	trans_K36me3	trans_K36me3	trans_K36me3	trans_enh	trans_enh	trans_K36me3	trans_K36me3	trans_K36me3	trans_K36me3	trans_K36me3	trans_K36me3	trans_K36me3	trans_K36me3	trans_K36me3	trans_K36me3	trans_K36me3	trans_K36me3	trans_K36me3	trans_K36me3	trans_K36me3	trans_K36me3
chr1	46669006	46686928	LURAP1	.	+	poised	poised	poised	poised	poised	poised	poised	poised	poised	poised	poised	poised	poised	poised	poised	poised	poised	poised	poised	poised	poised	poised	poised	poised	weak_trans_enh	poised	weak_trans_enh	trans_K36me3	poised	poised	poised	poised	poised	poised	poised	poised	poised	poised	poised	poised	poised	poised	poised	poised
chr1	46712133	46744152	RAD54L	.	+	trans_K36me3	trans_K36me3	trans_K36me3	trans_K36me3	trans_K36me3	trans_K36me3	trans_K36me3	trans_K36me3	trans_K36me3	trans_K36me3	strong_trans	trans_K36me3	strong_trans	trans_K36me3	trans_K36me3	trans_K36me3	trans_K36me3	trans_K36me3	trans_K36me3	strong_trans	trans_K36me3	trans_K36me3	trans_K36me3	trans_K36me3	trans_K36me3	trans_K36me3	trans_K36me3	trans_K36me3	trans_enh	trans_enh	trans_K36me3	trans_K36me3	trans_K36me3	trans_K36me3	trans_K36me3	trans_K36me3	trans_K36me3	trans_K36me3	trans_K36me3	trans_K36me3	trans_K36me3	trans_K36me3	trans_K36me3	trans_K36me3
chr1	46726868	46769288	LRRC41	.	-	strong_trans	strong_trans	strong_trans	strong_trans	strong_trans	strong_trans	strong_trans	strong_trans	strong_trans	strong_trans	strong_trans	strong_trans	strong_trans	strong_trans	strong_trans	strong_trans	strong_trans	strong_trans	strong_trans	strong_trans	strong_trans	strong_trans	trans_enh	strong_trans	trans_enh	strong_trans	strong_trans	strong_trans	strong_trans	trans_enh	strong_trans	strong_trans	strong_trans	trans_enh	strong_trans	strong_trans	trans_K36me3	trans_K36me3	trans_enh	trans_K36me3	trans_enh	trans_K36me3	trans_K36me3	trans_cons
chr1	46769370	46782448	UQCRH	.	+	strong_trans	strong_trans	strong_trans	strong_trans	strong_trans	strong_trans	strong_trans	strong_trans	strong_trans	strong_trans	strong_trans	strong_trans	strong_trans	strong_trans_enh	strong_trans	strong_trans	strong_trans	strong_trans	strong_trans	strong_trans_enh	strong_trans	strong_trans	strong_trans	strong_trans	strong_trans	strong_trans	strong_trans	strong_trans	strong_trans	strong_trans	strong_trans	strong_trans	strong_trans	strong_trans	strong_trans	strong_trans_enh	strong_trans	strong_trans_enh	strong_trans	strong_trans	strong_trans_enh	strong_trans	strong_trans_enh	strong_trans_enh
chr1	46806461	46830824	NSUN4	.	+	strong_trans	trans_K36me3	strong_trans	strong_trans	strong_trans	strong_trans	strong_trans	strong_trans	strong_trans	strong_trans	strong_trans	strong_trans	strong_trans	strong_trans	strong_trans	strong_trans	trans_K36me3	strong_trans	strong_trans	strong_trans	strong_trans	strong_trans	strong_trans	strong_trans	strong_trans	strong_trans	strong_trans	strong_trans	strong_trans	strong_trans	strong_trans	strong_trans	strong_trans	strong_trans	strong_trans	strong_trans	strong_trans	strong_trans	strong_trans	strong_trans	strong_trans	strong_trans	trans_enh	strong_trans
chr1	46859989	46879520	FAAH	.	+	bivalent	bivalent	bivalent	poised	bivalent	bivalent	poised	bivalent	bivalent	bivalent	bivalent	bivalent	bivalent	bivalent	bivalent	bivalent	bivalent	bivalent	bivalent	bivalent	poised	znf	bivalent	poised	bivalent	bivalent	poised	poised	weak_trans_enh	weak_trans_enh	weak_trans_enh	bivalent	poised	znf	poised	weak_trans_enh	bivalent	bivalent	znf	znf	bivalent	poised	znf	bivalent
chr1	46955508	46981888	DMBX1	.	+	bivalent	bivalent	bivalent	bivalent	bivalent	bivalent	bivalent	bivalent	bivalent	bivalent	bivalent	bivalent	bivalent	bivalent	bivalent	bivalent	bivalent	bivalent	bivalent	bivalent	bivalent	bivalent	bivalent	bivalent	bivalent	bivalent	bivalent	bivalent	bivalent	bivalent	bivalent	bivalent	bivalent	bivalent	bivalent	bivalent	bivalent	bivalent	bivalent	bivalent	bivalent	bivalent	bivalent	bivalent
chr1	46997838	47009641	TMEM275	.	-	bivalent	bivalent	bivalent	bivalent	bivalent	bivalent	bivalent	bivalent	bivalent	bivalent	bivalent	bivalent	bivalent	bivalent	bivalent	bivalent	bivalent	bivalent	bivalent	bivalent	bivalent	bivalent	bivalent	bivalent	bivalent	bivalent	bivalent	bivalent	bivalent	bivalent	bivalent	bivalent	bivalent	bivalent	bivalent	bivalent	bivalent	bivalent	bivalent	bivalent	bivalent	bivalent	bivalent	bivalent
chr1	47011313	47017319	KNCN	.	-	bivalent	bivalent	bivalent	bivalent	bivalent	bivalent	bivalent	bivalent	bivalent	bivalent	bivalent	bivalent	bivalent	bivalent	bivalent	bivalent	bivalent	bivalent	bivalent	bivalent	bivalent	bivalent	bivalent	bivalent	bivalent	bivalent	bivalent	bivalent	bivalent	bivalent	bivalent	bivalent	bivalent	bivalent	bivalent	bivalent	bivalent	bivalent	bivalent	bivalent	bivalent	bivalent	bivalent	bivalent
chr1	47023079	47082515	MKNK1	.	-	weak_trans_enh	weak_trans_enh	weak_trans_enh	trans_K36me3	trans_K36me3	trans_K36me3	trans_K36me3	trans_K36me3	weak_trans_enh	weak_trans_enh	weak_trans_enh	weak_trans_enh	trans_K36me3	weak_trans_enh	weak_trans_enh	weak_trans_enh	trans_K36me3	weak_trans_enh	weak_trans_enh	weak_trans_enh	weak_trans_enh	trans_K36me3	trans_enh	weak_trans_enh	trans_K36me3	trans_K36me3	trans_enh	trans_enh	trans_enh	trans_enh	trans_enh	trans_enh	trans_enh	trans_enh	trans_enh	trans_enh	trans_enh	trans_enh	trans_enh	trans_enh	trans_enh	trans_enh	trans_enh	trans_enh
chr1	47073391	47082483	MOB3C	.	-	weak_trans_enh	poised	poised	poised	trans_enh	trans_enh	weak_trans_enh	weak_trans_enh	poised	poised	weak_trans_enh	weak_trans_enh	weak_trans_enh	poised	poised	poised	trans_enh	poised	poised	poised	weak_trans_enh	trans_enh	trans_enh	weak_trans_enh	trans_enh	trans_enh	trans_enh	trans_enh	trans_enh	trans_enh	trans_enh	trans_enh	trans_enh	trans_enh	trans_enh	trans_enh	trans_enh	trans_enh	trans_enh	trans_enh	trans_enh	trans_enh	trans_enh	trans_enh
chr1	47098409	47139539	ATPAF1	.	-	trans_K36me3	trans_K36me3	trans_K36me3	trans_K36me3	trans_K36me3	trans_K36me3	trans_K36me3	trans_K36me3	trans_K36me3	trans_K36me3	trans_K36me3	trans_K36me3	trans_K36me3	trans_K36me3	trans_K36me3	trans_K36me3	trans_K36me3	trans_K36me3	trans_K36me3	trans_K36me3	trans_K36me3	trans_K36me3	trans_K36me3	trans_K36me3	trans_K36me3	trans_K36me3	trans_K36me3	trans_K36me3	trans_K36me3	trans_K36me3	trans_K36me3	trans_K36me3	trans_K36me3	trans_K36me3	trans_K36me3	trans_K36me3	trans_K36me3	trans_K36me3	trans_K36me3	trans_K36me3	trans_K36me3	trans_K36me3	trans_K36me3	trans_K36me3
chr1	47134527	47139266	TEX38	.	+	weak_trans_enh	trans_K36me3	weak_trans_enh	trans_K36me3	trans_K36me3	trans_K36me3	weak_trans_enh	weak_trans_enh	trans_K36me3	trans_K36me3	weak_trans_enh	trans_K36me3	trans_K36me3	weak_trans_enh	weak_trans_enh	weak_trans_enh	trans_K79me2	weak_trans_enh	weak_trans_enh	weak_trans_enh	trans_K36me3	trans_K36me3	trans_K36me3	trans_K36me3	trans_K36me3	trans_K36me3	trans_K36me3	trans_K36me3	trans_K36me3	trans_K36me3	trans_K36me3	trans_enh	weak_trans_enh	trans_K36me3	trans_K36me3	trans_K36me3	weak_trans_enh	weak_trans_enh	trans_enh	weak_trans_enh	weak_trans_enh	trans_enh	weak_trans_enh	trans_enh
chr1	47140331	47184818	EFCAB14	.	-	trans_K36me3	trans_K36me3	trans_K36me3	trans_K36me3	trans_K36me3	trans_K36me3	trans_K36me3	trans_K36me3	strong_trans	strong_trans	trans_enh	trans_K36me3	strong_trans	trans_K36me3	trans_K36me3	strong_trans	trans_K36me3	trans_K36me3	trans_K36me3	trans_enh	trans_K36me3	trans_K36me3	strong_trans	trans_K36me3	strong_trans	strong_trans	strong_trans	strong_trans	strong_trans	strong_trans	strong_trans	strong_trans	strong_trans_enh	strong_trans	strong_trans_enh	strong_trans	strong_trans	strong_trans	strong_trans_enh	strong_trans_enh	strong_trans_enh	strong_trans_enh	strong_trans_enh	strong_trans_enh
chr1	47223510	47285085	CYP4B1	.	+	znf	znf	znf	znf	poised	znf	znf	znf	znf	znf	znf	znf	znf	znf	znf	znf	znf	znf	znf	znf	znf	znf	znf	znf	poised	znf	poised	znf	znf	znf	znf	znf	znf	znf	znf	znf	znf	znf	znf	znf	znf	znf	znf	znf
chr1	47394849	47407156	CYP4A11	.	-	quiescent	quiescent	quiescent	quiescent	quiescent	quiescent	poised	quiescent	quiescent	quiescent	quiescent	quiescent	quiescent	quiescent	quiescent	quiescent	quiescent	quiescent	quiescent	quiescent	quiescent	quiescent	quiescent	quiescent	poised	quiescent	quiescent	quiescent	quiescent	quiescent	quiescent	quiescent	quiescent	quiescent	quiescent	quiescent	quiescent	quiescent	quiescent	quiescent	quiescent	quiescent	quiescent	quiescent
chr1	47489341	47516423	CYP4X1	.	+	bivalent	bivalent	bivalent	bivalent	bivalent	bivalent	bivalent	bivalent	bivalent	bivalent	bivalent	bivalent	bivalent	bivalent	bivalent	bivalent	bivalent	bivalent	bivalent	bivalent	bivalent	bivalent	poised	bivalent	poised	poised	poised	bivalent	bivalent	bivalent	bivalent	bivalent	bivalent	bivalent	bivalent	bivalent	bivalent	bivalent	bivalent	bivalent	bivalent	bivalent	bivalent	bivalent
chr1	47532903	47583990	CYP4Z1	.	+	poised	bivalent	poised	poised	quiescent	quiescent	quiescent	poised	quiescent	quiescent	poised	bivalent	poised	poised	poised	poised	quiescent	poised	poised	poised	poised	poised	low	poised	poised	low	poised	poised	low	znf	znf	low	znf	low	znf	bivalent	low	poised	znf	znf	low	znf	znf	znf
chr1	47603107	47615399	CYP4A22	.	+	quiescent	quiescent	quiescent	quiescent	quiescent	quiescent	quiescent	quiescent	quiescent	quiescent	quiescent	quiescent	quiescent	quiescent	quiescent	quiescent	quiescent	quiescent	quiescent	quiescent	quiescent	quiescent	quiescent	quiescent	quiescent	quiescent	quiescent	quiescent	quiescent	quiescent	quiescent	quiescent	quiescent	quiescent	quiescent	quiescent	quiescent	quiescent	quiescent	quiescent	quiescent	quiescent	quiescent	quiescent
chr1	47649254	47656716	PDZK1IP1	.	-	poised	poised	poised	poised	weak_trans_enh	poised	poised	bivalent	poised	poised	poised	poised	poised	poised	poised	poised	poised	poised	poised	poised	poised	poised	poised	poised	poised	poised	poised	poised	poised	poised	poised	poised	poised	poised	poised	poised	poised	poised	poised	poised	poised	poised	poised	poised
chr1	47681962	47697897	TAL1	.	-	bivalent	bivalent	bivalent	bivalent	bivalent	bivalent	bivalent	bivalent	bivalent	bivalent	bivalent	bivalent	bivalent	bivalent	bivalent	bivalent	bivalent	bivalent	bivalent	bivalent	bivalent	bivalent	bivalent	bivalent	bivalent	bivalent	bivalent	bivalent	bivalent	bivalent	bivalent	bivalent	bivalent	bivalent	bivalent	trans_enh	bivalent	bivalent	bivalent	bivalent	bivalent	bivalent	bivalent	bivalent
chr1	47715811	47780564	STIL	.	-	strong_trans	strong_trans	strong_trans	strong_trans	trans_K79me2	trans_K79me2	trans_cons	strong_trans	strong_trans	strong_trans	strong_trans	strong_trans	strong_trans	strong_trans	strong_trans	strong_trans	trans_K79me2	strong_trans	strong_trans	strong_trans	trans_K36me3	trans_cons	trans_K79me2	trans_K36me3	trans_K79me2	trans_K79me2	trans_K79me2	strong_trans	trans_K79me2	trans_cons	trans_cons	trans_K79me2	trans_K79me2	trans_K79me2	trans_enh	trans_cons	trans_K79me2	trans_K79me2	trans_K79me2	trans_K79me2	trans_K79me2	trans_K79me2	trans_K79me2	trans_K79me2
chr1	47799462	47860538	CMPK1	.	+	trans_K79me2	trans_K79me2	trans_K79me2	trans_K79me2	trans_K79me2	trans_K79me2	trans_K79me2	trans_K79me2	trans_K79me2	trans_K79me2	trans_K79me2	trans_K79me2	trans_K79me2	trans_K79me2	trans_K79me2	trans_K79me2	trans_K79me2	trans_K79me2	trans_K79me2	trans_K79me2	trans_K79me2	trans_K79me2	trans_cons	trans_K79me2	trans_cons	trans_K79me2	trans_K79me2	trans_K79me2	trans_K79me2	trans_cons	trans_cons	trans_K79me2	trans_cons	trans_K79me2	trans_cons	trans_cons	trans_cons	trans_K79me2	trans_cons	trans_cons	trans_K79me2	trans_cons	trans_cons	trans_cons
chr1	47881957	47883724	FOXE3	.	+	bivalent	bivalent	bivalent	bivalent	bivalent	bivalent	bivalent	bivalent	bivalent	bivalent	bivalent	bivalent	bivalent	bivalent	bivalent	bivalent	bivalent	bivalent	bivalent	bivalent	bivalent	bivalent	bivalent	bivalent	bivalent	bivalent	bivalent	bivalent	bivalent	bivalent	bivalent	bivalent	bivalent	bivalent	bivalent	bivalent	bivalent	bivalent	bivalent	bivalent	bivalent	bivalent	bivalent	bivalent
chr1	47903716	47906363	FOXD2	.	+	bivalent	bivalent	bivalent	bivalent	bivalent	bivalent	bivalent	bivalent	bivalent	bivalent	bivalent	bivalent	bivalent	bivalent	bivalent	bivalent	bivalent	bivalent	bivalent	bivalent	bivalent	bivalent	bivalent	bivalent	bivalent	bivalent	bivalent	bivalent	bivalent	bivalent	bivalent	bivalent	bivalent	bivalent	bivalent	bivalent	bivalent	bivalent	bivalent	bivalent	bivalent	bivalent	bivalent	bivalent
chr1	48226200	48463057	TRABD2B	.	-	poised	poised	poised	poised	bivalent	bivalent	poised	poised	bivalent	bivalent	poised	poised	poised	poised	poised	poised	bivalent	poised	poised	poised	poised	poised	poised	poised	poised	poised	poised	poised	bivalent	bivalent	bivalent	bivalent	bivalent	bivalent	bivalent	bivalent	bivalent	bivalent	bivalent	bivalent	bivalent	bivalent	bivalent	bivalent
chr1	48226979	48227290	FLJ00388	.	-	quiescent	quiescent	quiescent	quiescent	quiescent	quiescent	quiescent	quiescent	quiescent	quiescent	quiescent	quiescent	quiescent	quiescent	quiescent	quiescent	bivalent	quiescent	quiescent	quiescent	quiescent	quiescent	bivalent	quiescent	quiescent	quiescent	poised	poised	quiescent	quiescent	quiescent	quiescent	quiescent	quiescent	bivalent	quiescent	quiescent	quiescent	quiescent	quiescent	quiescent	quiescent	quiescent	quiescent
chr1	48569306	48569878	AL109659.1	.	+	quiescent	quiescent	quiescent	quiescent	quiescent	quiescent	quiescent	quiescent	quiescent	quiescent	quiescent	quiescent	quiescent	quiescent	quiescent	quiescent	quiescent	quiescent	quiescent	quiescent	quiescent	quiescent	trans_K36me3	quiescent	quiescent	quiescent	quiescent	quiescent	quiescent	quiescent	quiescent	quiescent	quiescent	quiescent	quiescent	quiescent	quiescent	quiescent	quiescent	quiescent	quiescent	quiescent	quiescent	quiescent
chr1	48688357	48714316	SLC5A9	.	+	poised	poised	poised	poised	quiescent	poised	poised	poised	quiescent	quiescent	poised	poised	quiescent	quiescent	quiescent	quiescent	quiescent	poised	quiescent	poised	poised	quiescent	bivalent	poised	quiescent	quiescent	poised	quiescent	weak_trans_enh	weak_trans_enh	poised	poised	poised	poised	poised	poised	poised	poised	poised	poised	poised	poised	poised	poised
chr1	48761045	48937880	SPATA6	.	-	znf	znf	znf	znf	znf	znf	znf	znf	znf	znf	znf	znf	znf	znf	znf	znf	poised	znf	znf	znf	znf	znf	znf	znf	znf	znf	znf	poised	znf	znf	znf	znf	znf	znf	znf	znf	poised	poised	poised	poised	poised	znf	poised	znf
chr1	48998526	50489626	AGBL4	.	-	znf	znf	znf	znf	znf	znf	znf	znf	znf	znf	znf	znf	znf	znf	znf	znf	poised	znf	znf	znf	znf	znf	poised	znf	poised	poised	znf	znf	znf	znf	znf	poised	znf	znf	znf	znf	znf	znf	znf	znf	znf	znf	znf	znf
chr1	49193191	49242641	BEND5	.	-	trans_K36me3	trans_K36me3	trans_K36me3	trans_K36me3	trans_K36me3	trans_K36me3	trans_K36me3	trans_K36me3	trans_K36me3	trans_K36me3	trans_K36me3	trans_K36me3	trans_K36me3	trans_K36me3	trans_K36me3	trans_K36me3	poised	trans_K36me3	trans_K36me3	trans_K36me3	trans_K36me3	trans_K36me3	poised	trans_K36me3	poised	poised	trans_K36me3	bivalent	trans_K36me3	trans_K36me3	trans_enh	weak_trans_enh	trans_K36me3	trans_K36me3	trans_K36me3	trans_K36me3	trans_K36me3	weak_trans_enh	weak_trans_enh	trans_K36me3	poised	trans_K36me3	weak_trans_enh	trans_K36me3
chr1	50459990	50461874	AL645730.2	.	+	znf	znf	znf	znf	bivalent	znf	znf	znf	bivalent	znf	znf	znf	bivalent	znf	znf	znf	bivalent	znf	znf	znf	znf	znf	bivalent	znf	bivalent	bivalent	bivalent	bivalent	quiescent	znf	bivalent	bivalent	bivalent	znf	bivalent	bivalent	quiescent	bivalent	bivalent	bivalent	quiescent	bivalent	quiescent	bivalent
chr1	50489701	50669444	ELAVL4	.	+	poised	poised	bivalent	bivalent	bivalent	low	bivalent	bivalent	bivalent	bivalent	bivalent	bivalent	bivalent	poised	poised	bivalent	bivalent	poised	bivalent	poised	bivalent	bivalent	bivalent	bivalent	low	bivalent	bivalent	bivalent	bivalent	bivalent	bivalent	bivalent	bivalent	bivalent	bivalent	bivalent	bivalent	bivalent	bivalent	bivalent	bivalent	bivalent	bivalent	bivalent
chr1	50883222	50889115	DMRTA2	.	-	bivalent	bivalent	bivalent	bivalent	bivalent	bivalent	bivalent	bivalent	bivalent	bivalent	bivalent	bivalent	bivalent	bivalent	bivalent	bivalent	bivalent	bivalent	bivalent	bivalent	bivalent	bivalent	bivalent	bivalent	bivalent	bivalent	bivalent	bivalent	bivalent	bivalent	bivalent	bivalent	bivalent	bivalent	bivalent	bivalent	bivalent	bivalent	bivalent	bivalent	bivalent	bivalent	bivalent	bivalent
chr1	50902700	51425939	FAF1	.	-	trans_K79me2	trans_K79me2	trans_K79me2	trans_K79me2	trans_K79me2	trans_K79me2	trans_K79me2	trans_K79me2	trans_K79me2	trans_K79me2	trans_K79me2	trans_K79me2	trans_K79me2	trans_K79me2	trans_K79me2	trans_K79me2	trans_K79me2	trans_K79me2	trans_K79me2	trans_K79me2	trans_K79me2	trans_K79me2	trans_K79me2	trans_K79me2	trans_K79me2	trans_K79me2	trans_K79me2	trans_K79me2	trans_K79me2	trans_K79me2	trans_K79me2	trans_K79me2	trans_K79me2	trans_K79me2	trans_K79me2	trans_K79me2	trans_K79me2	trans_K79me2	trans_K79me2	trans_K79me2	trans_K79me2	trans_K79me2	trans_K79me2	trans_K79me2
chr1	51426417	51440306	CDKN2C	.	+	bivalent	bivalent	bivalent	bivalent	trans_K79me2	trans_K79me2	bivalent	bivalent	bivalent	bivalent	bivalent	bivalent	bivalent	bivalent	bivalent	bivalent	trans_K79me2	bivalent	bivalent	bivalent	bivalent	bivalent	trans_enh	bivalent	trans_enh	trans_K79me2	trans_K79me2	trans_K79me2	trans_K79me2	trans_K79me2	trans_K79me2	trans_K79me2	trans_K79me2	trans_K79me2	trans_K79me2	trans_K79me2	trans_K79me2	trans_K79me2	trans_K79me2	trans_K79me2	trans_K79me2	trans_K79me2	trans_K79me2	trans_K79me2
chr1	51567893	51613758	C1orf185	.	+	low	znf	low	low	quiescent	low	low	low	quiescent	low	low	low	low	quiescent	low	low	quiescent	low	low	low	quiescent	quiescent	znf	quiescent	znf	znf	znf	znf	znf	poised	poised	znf	znf	low	znf	znf	znf	znf	znf	znf	znf	znf	znf	znf
chr1	51701945	51739119	RNF11	.	+	trans_cons	trans_cons	trans_K79me2	trans_cons	trans_cons	trans_cons	trans_cons	trans_K79me2	trans_cons	trans_cons	trans_cons	trans_cons	trans_cons	trans_cons	trans_cons	trans_cons	trans_cons	trans_cons	trans_cons	trans_cons	trans_K79me2	trans_K79me2	trans_cons	trans_K79me2	trans_cons	trans_cons	trans_cons	trans_cons	trans_cons	trans_cons	trans_cons	trans_cons	trans_cons	trans_cons	trans_cons	trans_cons	trans_cons	trans_cons	trans_cons	trans_cons	trans_cons	trans_cons	trans_cons	trans_cons
chr1	51752930	51810788	TTC39A	.	-	bivalent	bivalent	bivalent	bivalent	bivalent	poised	bivalent	bivalent	bivalent	bivalent	bivalent	bivalent	bivalent	bivalent	bivalent	bivalent	bivalent	bivalent	bivalent	bivalent	bivalent	poised	poised	bivalent	bivalent	bivalent	bivalent	bivalent	bivalent	bivalent	bivalent	bivalent	bivalent	bivalent	poised	poised	bivalent	bivalent	bivalent	bivalent	bivalent	bivalent	bivalent	bivalent
chr1	51819935	51984938	EPS15	.	-	trans_K79me2	trans_cons	trans_K36me3	trans_K36me3	trans_K79me2	trans_K79me2	trans_K79me2	trans_K79me2	trans_K79me2	trans_K79me2	trans_K79me2	trans_K36me3	trans_cons	trans_K79me2	trans_K79me2	trans_K79me2	trans_K79me2	trans_K36me3	trans_K36me3	trans_K79me2	trans_K79me2	trans_K79me2	trans_cons	trans_K36me3	trans_cons	trans_cons	trans_cons	trans_cons	trans_cons	strong_trans	strong_trans	trans_cons	trans_cons	trans_cons	strong_trans	trans_cons	trans_cons	trans_cons	trans_cons	trans_cons	trans_cons	trans_cons	trans_cons	trans_cons
chr1	52042851	52264099	OSBPL9	.	+	trans_K36me3	trans_K36me3	trans_K36me3	trans_K36me3	trans_K79me2	trans_K79me2	trans_K36me3	trans_K36me3	trans_K36me3	trans_K36me3	trans_K36me3	trans_K36me3	trans_cons	trans_K36me3	trans_K36me3	trans_K36me3	weak_trans_enh	trans_K36me3	trans_K36me3	trans_K36me3	trans_K36me3	trans_K36me3	trans_cons	trans_K36me3	trans_cons	trans_cons	trans_cons	trans_cons	trans_cons	trans_cons	trans_cons	trans_K79me2	trans_cons	trans_K79me2	trans_cons	trans_cons	trans_K79me2	trans_K79me2	trans_cons	trans_cons	trans_cons	trans_K79me2	trans_K79me2	trans_K79me2
chr1	52254863	52344477	NRDC	.	-	strong_trans	strong_trans	strong_trans	strong_trans	trans_cons	trans_cons	trans_cons	strong_trans	strong_trans	strong_trans	strong_trans	strong_trans	strong_trans	strong_trans	strong_trans	strong_trans	trans_cons	strong_trans	strong_trans	strong_trans	trans_cons	trans_cons	strong_trans	trans_cons	strong_trans	strong_trans	strong_trans	strong_trans	strong_trans	strong_trans	strong_trans	strong_trans	strong_trans	strong_trans	strong_trans	strong_trans	strong_trans	strong_trans	strong_trans	strong_trans	strong_trans	strong_trans	strong_trans	strong_trans
chr1	52373628	52456372	RAB3B	.	-	trans_K36me3	trans_K36me3	trans_K36me3	trans_K36me3	znf	weak_trans_enh	weak_trans_enh	trans_K36me3	trans_K36me3	bivalent	trans_enh	trans_K36me3	weak_trans_enh	trans_K36me3	trans_K36me3	trans_K36me3	weak_trans_enh	trans_K36me3	trans_K36me3	trans_K36me3	trans_K36me3	trans_K36me3	poised	trans_K36me3	weak_trans_enh	poised	bivalent	poised	bivalent	bivalent	bivalent	bivalent	bivalent	bivalent	bivalent	bivalent	bivalent	bivalent	bivalent	bivalent	bivalent	bivalent	bivalent	bivalent
chr1	52485803	52520863	TXNDC12	.	-	strong_trans	trans_K36me3	strong_trans	strong_trans	trans_K79me2	trans_K79me2	trans_enh	strong_trans	strong_trans	strong_trans	strong_trans	strong_trans	strong_trans	strong_trans	strong_trans	strong_trans	trans_enh	strong_trans	strong_trans	strong_trans	trans_K36me3	trans_K36me3	strong_trans	trans_enh	strong_trans	strong_trans	strong_trans	strong_trans	strong_trans	strong_trans	strong_trans	strong_trans	strong_trans	strong_trans	strong_trans	strong_trans	strong_trans	strong_trans	strong_trans	strong_trans	strong_trans	strong_trans	strong_trans	strong_trans
chr1	52485825	52499022	ENSG00000285839	.	-	strong_trans	strong_trans	strong_trans	strong_trans	strong_trans	trans_K36me3	trans_K36me3	trans_K36me3	strong_trans	strong_trans	strong_trans	strong_trans	strong_trans	strong_trans	strong_trans	strong_trans	trans_K36me3	strong_trans	strong_trans	strong_trans	trans_K36me3	trans_K36me3	strong_trans	trans_K36me3	strong_trans	strong_trans	strong_trans	strong_trans	strong_trans	strong_trans	strong_trans	strong_trans	strong_trans	strong_trans	strong_trans	strong_trans	strong_trans	strong_trans	strong_trans	strong_trans	strong_trans	strong_trans	strong_trans	strong_trans
chr1	52497775	52499482	KTI12	.	-	strong_trans	trans_K79me2	trans_K79me2	strong_trans	trans_K79me2	trans_K79me2	trans_K79me2	trans_K79me2	strong_trans	strong_trans	strong_trans	strong_trans	strong_trans	strong_trans	strong_trans	strong_trans	trans_K79me2	strong_trans	trans_K79me2	strong_trans	trans_K79me2	trans_K79me2	strong_trans	trans_K79me2	strong_trans	strong_trans	strong_trans	strong_trans	strong_trans	trans_enh	strong_trans	strong_trans	trans_enh	trans_enh	strong_trans	strong_trans	trans_enh	strong_trans	trans_enh	trans_enh	strong_trans_enh	trans_enh	trans_enh	trans_enh
chr1	52521871	52556388	BTF3L4	.	+	strong_trans	strong_trans	strong_trans	strong_trans	trans_enh	trans_enh	strong_trans	strong_trans	strong_trans	strong_trans	strong_trans	strong_trans	strong_trans	strong_trans	strong_trans	strong_trans	trans_enh	strong_trans	strong_trans	strong_trans	trans_K36me3	trans_enh	strong_trans	strong_trans	strong_trans	strong_trans	strong_trans	strong_trans	strong_trans	strong_trans	strong_trans	strong_trans	strong_trans	strong_trans	strong_trans	strong_trans	strong_trans	strong_trans	strong_trans	strong_trans	strong_trans	strong_trans	strong_trans	strong_trans
chr1	52607761	52814343	ZFYVE9	.	+	znf	znf	znf	znf	trans_K79me2	trans_K79me2	znf	znf	znf	znf	znf	znf	znf	znf	znf	znf	trans_K79me2	znf	znf	znf	znf	znf	weak_trans_enh	znf	weak_trans_enh	trans_K79me2	trans_K79me2	trans_K79me2	bivalent	bivalent	bivalent	bivalent	trans_K79me2	znf	bivalent	bivalent	trans_K79me2	trans_K79me2	trans_K79me2	trans_K79me2	znf	znf	trans_K79me2	znf
chr1	52811395	52831877	CC2D1B	.	-	trans_K36me3	trans_K36me3	trans_K36me3	trans_K36me3	trans_K36me3	trans_K36me3	trans_K36me3	trans_K36me3	trans_K36me3	trans_K36me3	trans_enh	trans_K36me3	trans_enh	trans_K36me3	trans_K36me3	trans_K36me3	trans_K36me3	trans_K36me3	trans_K36me3	trans_K36me3	trans_K36me3	trans_K36me3	trans_K36me3	trans_K36me3	trans_K36me3	trans_K36me3	trans_enh	trans_K36me3	trans_K36me3	trans_K36me3	trans_K36me3	trans_K36me3	trans_K36me3	strong_trans	trans_K36me3	trans_K36me3	trans_K36me3	trans_enh	trans_enh	trans_K36me3	trans_enh	trans_enh	trans_enh	trans_enh
chr1	52838501	52870095	ORC1	.	-	strong_trans	strong_trans	strong_trans	strong_trans	trans_K79me2	trans_K36me3	strong_trans	strong_trans	strong_trans	strong_trans	strong_trans	strong_trans	strong_trans	strong_trans	strong_trans	strong_trans	trans_K79me2	strong_trans	strong_trans	strong_trans	strong_trans	strong_trans	trans_K79me2	strong_trans	trans_K79me2	trans_K79me2	trans_K36me3	strong_trans	strong_trans	strong_trans	strong_trans	trans_K79me2	trans_K79me2	trans_K79me2	strong_trans	strong_trans	trans_K79me2	trans_K79me2	trans_K79me2	trans_K79me2	trans_K79me2	trans_K79me2	trans_K79me2	trans_K79me2
chr1	52870274	52886508	PRPF38A	.	+	strong_trans	strong_trans	strong_trans	strong_trans	strong_trans	strong_trans	strong_trans	strong_trans	strong_trans	strong_trans	strong_trans	strong_trans	strong_trans	strong_trans	strong_trans	strong_trans	strong_trans	strong_trans	strong_trans	strong_trans	strong_trans	strong_trans	strong_trans	strong_trans	strong_trans	strong_trans	strong_trans	strong_trans	strong_trans	strong_trans	strong_trans	strong_trans	strong_trans	strong_trans	strong_trans	strong_trans	trans_enh	trans_enh	trans_enh	trans_enh	trans_enh	trans_enh	trans_enh	strong_trans
chr1	52873954	53019159	TUT4	.	-	trans_cons	trans_cons	trans_K36me3	trans_cons	trans_K79me2	trans_K79me2	trans_K79me2	trans_K36me3	trans_cons	strong_trans	trans_cons	strong_trans	trans_cons	trans_cons	trans_cons	trans_K36me3	trans_K79me2	trans_K36me3	trans_cons	trans_cons	trans_K36me3	trans_K79me2	trans_cons	trans_K36me3	trans_K79me2	trans_cons	trans_cons	trans_cons	trans_cons	trans_cons	trans_cons	trans_cons	trans_cons	trans_cons	trans_cons	trans_cons	trans_cons	trans_cons	trans_cons	trans_cons	trans_cons	trans_cons	trans_cons	trans_cons
chr1	53068043	53074723	GPX7	.	+	bivalent	bivalent	bivalent	bivalent	trans_K36me3	weak_trans_enh	bivalent	bivalent	bivalent	bivalent	bivalent	bivalent	trans_K36me3	bivalent	bivalent	bivalent	trans_K36me3	bivalent	bivalent	bivalent	bivalent	bivalent	trans_K36me3	bivalent	trans_K36me3	trans_K36me3	trans_enh	poised	weak_trans_enh	trans_K36me3	trans_enh	trans_enh	trans_enh	trans_enh	trans_K36me3	trans_K36me3	trans_enh	trans_enh	trans_enh	trans_enh	trans_enh	trans_enh	trans_enh	trans_enh
chr1	53098840	53135355	SHISAL2A	.	+	bivalent	poised	bivalent	poised	poised	bivalent	poised	poised	poised	poised	poised	poised	poised	poised	poised	bivalent	bivalent	poised	bivalent	poised	bivalent	poised	poised	bivalent	poised	poised	poised	poised	poised	poised	weak_trans_enh	weak_trans_enh	weak_trans_enh	weak_trans_enh	poised	poised	trans_enh	trans_enh	trans_enh	trans_enh	trans_enh	trans_enh	trans_enh	trans_enh
chr1	53150121	53164019	COA7	.	-	strong_trans	strong_trans	strong_trans	strong_trans	trans_K79me2	trans_K79me2	strong_trans	strong_trans	strong_trans	strong_trans	strong_trans	strong_trans	strong_trans	strong_trans	strong_trans	strong_trans	trans_K79me2	strong_trans	strong_trans	strong_trans	trans_K36me3	trans_cons	strong_trans	strong_trans	strong_trans	trans_K36me3	strong_trans	strong_trans	trans_cons	trans_K79me2	trans_cons	trans_enh	trans_K79me2	trans_K79me2	trans_cons	strong_trans	trans_K79me2	trans_K79me2	trans_K79me2	trans_K79me2	trans_K79me2	trans_K79me2	trans_K79me2	trans_K79me2
chr1	53192125	53293008	ZYG11B	.	+	trans_K79me2	trans_K36me3	trans_K36me3	trans_K36me3	trans_K79me2	trans_K79me2	trans_K79me2	trans_K36me3	trans_K79me2	trans_K36me3	trans_K79me2	trans_K36me3	trans_K79me2	trans_K36me3	trans_K36me3	trans_K79me2	trans_K79me2	trans_K36me3	trans_K36me3	trans_K36me3	trans_K36me3	trans_K79me2	trans_cons	trans_K79me2	trans_cons	trans_cons	trans_K79me2	trans_K79me2	trans_K36me3	trans_K36me3	trans_cons	trans_K36me3	trans_cons	trans_K36me3	trans_cons	trans_K36me3	trans_cons	trans_cons	trans_cons	trans_cons	trans_cons	trans_K36me3	trans_cons	trans_cons
chr1	53308183	53360670	ZYG11A	.	+	poised	trans_K36me3	bivalent	bivalent	bivalent	bivalent	bivalent	trans_K36me3	bivalent	bivalent	bivalent	bivalent	bivalent	poised	poised	poised	poised	poised	poised	poised	bivalent	bivalent	bivalent	bivalent	bivalent	bivalent	bivalent	poised	bivalent	bivalent	bivalent	bivalent	bivalent	bivalent	bivalent	bivalent	bivalent	bivalent	bivalent	bivalent	bivalent	bivalent	bivalent	bivalent
chr1	53361582	53392884	ECHDC2	.	-	bivalent	bivalent	bivalent	bivalent	poised	trans_K79me2	bivalent	bivalent	bivalent	bivalent	bivalent	bivalent	bivalent	bivalent	bivalent	bivalent	poised	bivalent	bivalent	bivalent	bivalent	poised	weak_trans_enh	bivalent	poised	poised	weak_trans_enh	poised	bivalent	bivalent	bivalent	weak_trans_enh	poised	weak_trans_enh	bivalent	bivalent	weak_trans_enh	weak_trans_enh	weak_trans_enh	weak_trans_enh	weak_trans_enh	weak_trans_enh	weak_trans_enh	weak_trans_enh
chr1	53392948	53517370	SCP2	.	+	poised	poised	poised	poised	trans_K79me2	weak_trans_enh	poised	poised	poised	poised	poised	poised	weak_trans_enh	poised	poised	poised	weak_trans_enh	poised	poised	poised	poised	poised	weak_trans_enh	poised	weak_trans_enh	weak_trans_enh	weak_trans_enh	trans_K79me2	trans_K36me3	trans_K36me3	trans_K36me3	trans_K36me3	trans_K36me3	trans_K36me3	trans_K36me3	trans_K36me3	trans_K36me3	trans_K36me3	trans_K36me3	trans_K36me3	trans_K79me2	trans_K36me3	trans_K79me2	trans_K79me2
chr1	53527724	53551173	PODN	.	+	bivalent	bivalent	bivalent	bivalent	bivalent	bivalent	bivalent	bivalent	bivalent	bivalent	bivalent	bivalent	bivalent	bivalent	bivalent	bivalent	bivalent	bivalent	bivalent	bivalent	bivalent	bivalent	weak_trans_enh	bivalent	poised	bivalent	bivalent	bivalent	bivalent	bivalent	bivalent	bivalent	bivalent	bivalent	bivalent	bivalent	bivalent	bivalent	bivalent	bivalent	bivalent	bivalent	bivalent	bivalent
chr1	53552851	53608310	SLC1A7	.	-	znf	znf	znf	bivalent	poised	weak_trans_enh	poised	znf	bivalent	bivalent	poised	poised	poised	poised	poised	poised	weak_trans_enh	znf	znf	poised	znf	poised	weak_trans_enh	poised	weak_trans_enh	weak_trans_enh	poised	poised	znf	znf	znf	poised	znf	poised	znf	znf	poised	poised	poised	poised	poised	poised	znf	znf
chr1	53662464	53679869	CPT2	.	+	trans_K36me3	trans_K36me3	trans_K36me3	trans_K36me3	trans_K36me3	trans_K36me3	trans_K36me3	trans_K36me3	trans_K36me3	trans_K36me3	trans_K36me3	trans_K36me3	trans_K36me3	trans_K36me3	trans_K36me3	trans_K36me3	trans_K36me3	trans_K36me3	trans_K36me3	trans_K36me3	trans_K36me3	trans_K36me3	trans_enh	trans_K36me3	trans_enh	trans_K36me3	trans_K36me3	trans_K36me3	trans_K36me3	trans_K36me3	trans_K36me3	trans_K36me3	trans_K36me3	trans_K36me3	trans_K36me3	trans_K36me3	trans_K36me3	trans_K36me3	trans_K36me3	trans_K36me3	trans_K36me3	trans_K36me3	trans_K36me3	trans_K36me3
chr1	53679771	53686306	CZIB	.	-	trans_K36me3	trans_K36me3	trans_K36me3	trans_K36me3	strong_trans	strong_trans	trans_K36me3	trans_K36me3	strong_trans	strong_trans	trans_K36me3	trans_K36me3	trans_K36me3	trans_K36me3	trans_K36me3	trans_K36me3	strong_trans	trans_K36me3	trans_K36me3	strong_trans	trans_K36me3	trans_K36me3	strong_trans	trans_K36me3	strong_trans	strong_trans	trans_K36me3	trans_K36me3	trans_K36me3	trans_enh	trans_K36me3	strong_trans	trans_K36me3	strong_trans	trans_K36me3	trans_K36me3	trans_K36me3	strong_trans	trans_K36me3	strong_trans	trans_K36me3	strong_trans	strong_trans	strong_trans
chr1	53692572	53704190	MAGOH	.	-	trans_K36me3	trans_K36me3	strong_trans	trans_K36me3	strong_trans	strong_trans	strong_trans	strong_trans	strong_trans	strong_trans	strong_trans	strong_trans	strong_trans	strong_trans	strong_trans	trans_K36me3	strong_trans	trans_K36me3	strong_trans	strong_trans	strong_trans	strong_trans	strong_trans	strong_trans	strong_trans	strong_trans	strong_trans	strong_trans	strong_trans	strong_trans	strong_trans	strong_trans	strong_trans	strong_trans	strong_trans	strong_trans	trans_enh	strong_trans	strong_trans	trans_enh	trans_enh	strong_trans	trans_enh	strong_trans
chr1	53708036	53794141	LRP8	.	-	strong_trans	strong_trans	strong_trans	trans_K36me3	trans_enh	trans_K79me2	trans_enh	strong_trans	trans_enh	trans_enh	strong_trans	strong_trans	strong_trans	strong_trans	strong_trans	strong_trans	trans_K36me3	strong_trans	strong_trans	strong_trans	trans_K36me3	strong_trans	weak_trans_enh	strong_trans	weak_trans_enh	weak_trans_enh	trans_cons	strong_trans	trans_enh	strong_trans	strong_trans	trans_cons	trans_cons	trans_cons	strong_trans	strong_trans	trans_cons	trans_K79me2	trans_K79me2	trans_K79me2	trans_K79me2	trans_cons	trans_K79me2	trans_cons
chr1	53925072	53933161	DMRTB1	.	+	bivalent	bivalent	poised	quiescent	quiescent	bivalent	poised	poised	poised	poised	poised	poised	poised	quiescent	quiescent	quiescent	bivalent	quiescent	quiescent	quiescent	poised	poised	bivalent	poised	bivalent	bivalent	bivalent	quiescent	quiescent	quiescent	quiescent	quiescent	quiescent	quiescent	poised	poised	quiescent	quiescent	quiescent	quiescent	quiescent	quiescent	quiescent	quiescent
chr1	53971910	54204837	GLIS1	.	-	bivalent	poised	poised	poised	poised	weak_trans_enh	poised	poised	bivalent	bivalent	poised	poised	weak_trans_enh	bivalent	bivalent	bivalent	weak_trans_enh	poised	bivalent	poised	poised	poised	weak_trans_enh	poised	weak_trans_enh	weak_trans_enh	poised	poised	bivalent	bivalent	poised	poised	poised	poised	poised	poised	poised	poised	bivalent	bivalent	bivalent	bivalent	bivalent	bivalent
chr1	54231151	54304136	NDC1	.	-	strong_trans	strong_trans	strong_trans	trans_K36me3	trans_K79me2	trans_K79me2	trans_cons	strong_trans	strong_trans	strong_trans	strong_trans	strong_trans	trans_K36me3	strong_trans	strong_trans	strong_trans	trans_K79me2	trans_K36me3	strong_trans	strong_trans	trans_K36me3	trans_cons	weak_trans_enh	trans_K36me3	weak_trans_enh	weak_trans_enh	trans_cons	trans_cons	trans_cons	trans_K36me3	strong_trans	trans_cons	strong_trans	trans_cons	strong_trans	trans_K36me3	trans_K36me3	trans_K36me3	trans_K36me3	trans_K36me3	trans_cons	trans_K36me3	trans_cons	strong_trans
chr1	54317392	54355471	YIPF1	.	-	trans_K36me3	trans_K36me3	trans_K36me3	trans_K36me3	trans_K36me3	trans_K36me3	trans_K36me3	trans_K36me3	trans_K36me3	trans_K36me3	trans_K36me3	trans_K36me3	trans_K36me3	trans_K36me3	trans_K36me3	trans_K36me3	trans_K36me3	trans_K36me3	trans_K36me3	trans_K36me3	trans_K36me3	trans_K36me3	trans_K36me3	trans_K36me3	trans_K36me3	trans_K36me3	trans_K36me3	trans_K36me3	trans_K36me3	trans_K36me3	trans_K36me3	trans_K36me3	trans_K36me3	trans_K36me3	trans_K36me3	trans_K36me3	trans_K36me3	trans_K36me3	trans_K36me3	trans_K36me3	trans_K36me3	trans_K36me3	trans_K36me3	trans_K36me3
chr1	54356912	54376759	DIO1	.	+	poised	poised	poised	poised	poised	poised	poised	poised	poised	poised	poised	poised	poised	poised	poised	poised	weak_trans_enh	poised	poised	poised	poised	poised	weak_trans_enh	poised	weak_trans_enh	weak_trans_enh	weak_trans_enh	poised	weak_trans_enh	weak_trans_enh	weak_trans_enh	poised	poised	poised	weak_trans_enh	poised	poised	poised	poised	poised	weak_trans_enh	poised	poised	poised
chr1	54382247	54411372	HSPB11	.	-	trans_K36me3	trans_K79me2	trans_K79me2	trans_K36me3	trans_K79me2	trans_K79me2	trans_K79me2	trans_K79me2	trans_K79me2	trans_K36me3	znf	trans_K36me3	trans_K79me2	trans_K79me2	trans_K79me2	trans_K36me3	trans_K79me2	trans_K79me2	trans_K79me2	trans_K79me2	trans_K79me2	trans_K79me2	trans_K36me3	trans_K36me3	trans_K36me3	trans_enh	trans_K36me3	trans_K79me2	trans_K36me3	trans_K36me3	strong_trans	trans_K36me3	trans_K36me3	trans_K36me3	strong_trans	trans_K36me3	trans_enh	trans_enh	trans_enh	trans_enh	trans_enh	trans_enh	trans_enh	trans_enh
chr1	54411758	54433841	LRRC42	.	+	trans_enh	strong_trans	strong_trans	strong_trans	strong_trans	strong_trans	strong_trans	strong_trans	strong_trans	strong_trans	trans_enh	strong_trans	strong_trans	strong_trans	strong_trans	strong_trans	strong_trans	strong_trans	strong_trans	trans_enh	strong_trans	strong_trans	strong_trans	strong_trans	strong_trans	strong_trans	strong_trans	strong_trans	strong_trans	trans_enh	strong_trans	strong_trans	strong_trans	strong_trans	strong_trans	strong_trans	strong_trans	strong_trans	strong_trans	strong_trans	strong_trans	strong_trans	strong_trans	strong_trans
chr1	54472971	54483859	LDLRAD1	.	-	poised	poised	poised	poised	bivalent	bivalent	poised	poised	bivalent	quiescent	quiescent	bivalent	bivalent	quiescent	poised	poised	bivalent	poised	quiescent	quiescent	poised	poised	bivalent	poised	bivalent	bivalent	bivalent	bivalent	quiescent	quiescent	quiescent	quiescent	quiescent	quiescent	quiescent	quiescent	quiescent	quiescent	quiescent	quiescent	quiescent	quiescent	quiescent	quiescent
chr1	54492354	54519177	TMEM59	.	-	strong_trans	trans_K36me3	trans_K36me3	trans_K36me3	trans_K79me2	trans_K79me2	trans_K79me2	trans_K36me3	strong_trans	strong_trans	strong_trans	strong_trans	strong_trans	trans_K36me3	strong_trans	strong_trans	trans_K79me2	trans_K36me3	strong_trans	trans_K36me3	trans_K36me3	trans_K79me2	strong_trans	trans_K36me3	strong_trans	strong_trans	strong_trans	strong_trans	strong_trans	strong_trans	strong_trans	strong_trans	strong_trans	strong_trans	strong_trans	strong_trans	strong_trans	strong_trans	strong_trans	strong_trans	strong_trans	strong_trans	strong_trans_enh	strong_trans
chr1	54519257	54578192	TCEANC2	.	+	poised	poised	znf	poised	trans_K79me2	trans_K79me2	poised	poised	poised	trans_K79me2	poised	znf	trans_K79me2	poised	poised	poised	trans_K79me2	poised	znf	poised	poised	znf	trans_K79me2	poised	trans_K79me2	trans_K79me2	trans_K79me2	trans_K79me2	trans_K79me2	trans_K36me3	weak_trans_enh	trans_K79me2	weak_trans_enh	trans_K79me2	weak_trans_enh	weak_trans_enh	trans_K79me2	trans_K79me2	trans_K79me2	trans_K79me2	trans_K79me2	trans_K79me2	trans_K79me2	trans_K79me2
chr1	54598359	54665746	ENSG00000256407	.	-	weak_trans_enh	weak_trans_enh	trans_K36me3	weak_trans_enh	weak_trans_enh	weak_trans_enh	weak_trans_enh	weak_trans_enh	weak_trans_enh	weak_trans_enh	weak_trans_enh	weak_trans_enh	weak_trans_enh	weak_trans_enh	weak_trans_enh	weak_trans_enh	weak_trans_enh	weak_trans_enh	weak_trans_enh	weak_trans_enh	weak_trans_enh	weak_trans_enh	weak_trans_enh	weak_trans_enh	weak_trans_enh	weak_trans_enh	weak_trans_enh	weak_trans_enh	trans_K79me2	trans_K36me3	trans_K36me3	trans_K36me3	trans_K36me3	trans_K36me3	trans_K36me3	trans_K36me3	trans_K36me3	trans_K79me2	trans_K36me3	trans_K36me3	trans_K36me3	trans_K36me3	trans_K36me3	trans_K36me3
chr1	54598360	54619443	CDCP2	.	-	poised	poised	poised	poised	weak_trans_enh	poised	poised	poised	poised	poised	poised	poised	poised	poised	poised	poised	poised	poised	poised	poised	poised	poised	poised	poised	poised	poised	poised	poised	poised	low	poised	quiescent	quiescent	quiescent	poised	poised	quiescent	quiescent	quiescent	quiescent	quiescent	quiescent	quiescent	quiescent
chr1	54635324	54665709	CYB5RL	.	-	trans_K36me3	trans_K36me3	trans_K36me3	trans_K79me2	trans_K79me2	trans_K79me2	trans_K79me2	trans_K36me3	weak_trans_enh	weak_trans_enh	trans_K79me2	weak_trans_enh	trans_K79me2	trans_K79me2	trans_K36me3	trans_K79me2	trans_K79me2	trans_K36me3	trans_K79me2	trans_K79me2	trans_K79me2	trans_K79me2	weak_trans_enh	trans_K79me2	weak_trans_enh	trans_K79me2	weak_trans_enh	trans_K79me2	trans_K36me3	trans_K36me3	trans_K36me3	trans_K36me3	trans_K36me3	trans_K36me3	trans_K36me3	trans_K36me3	trans_K36me3	trans_K36me3	trans_K36me3	trans_K36me3	trans_K36me3	trans_K36me3	trans_K36me3	trans_K36me3
chr1	54635333	54637997	AL357673.1	.	-	quiescent	quiescent	quiescent	quiescent	trans_K36me3	quiescent	poised	bivalent	weak_trans_enh	weak_trans_enh	poised	weak_trans_enh	poised	quiescent	quiescent	quiescent	poised	quiescent	quiescent	quiescent	quiescent	bivalent	weak_trans_enh	quiescent	weak_trans_enh	quiescent	poised	poised	trans_K79me2	weak_trans_enh	weak_trans_enh	bivalent	trans_K36me3	trans_K36me3	weak_trans_enh	weak_trans_enh	poised	poised	weak_trans_enh	weak_trans_enh	trans_K36me3	trans_K36me3	trans_K36me3	trans_K36me3
chr1	54649714	54691137	MRPL37	.	+	trans_K36me3	trans_K36me3	trans_K36me3	trans_K36me3	trans_K36me3	trans_K36me3	trans_K36me3	trans_K36me3	trans_K36me3	trans_K36me3	trans_enh	trans_K36me3	trans_enh	trans_K36me3	trans_K36me3	trans_K36me3	trans_K36me3	trans_K36me3	trans_K36me3	trans_K36me3	trans_K36me3	trans_K36me3	trans_K36me3	trans_K36me3	trans_K36me3	trans_K36me3	trans_enh	trans_K36me3	trans_K36me3	trans_K36me3	trans_K36me3	trans_K36me3	trans_K36me3	trans_K36me3	trans_K36me3	trans_enh	trans_K36me3	trans_K36me3	trans_K36me3	trans_K36me3	trans_K36me3	trans_K36me3	trans_K36me3	trans_K36me3
chr1	54691106	54879152	SSBP3	.	-	trans_cons	trans_cons	trans_cons	trans_enh	trans_cons	trans_enh	trans_enh	trans_cons	strong_trans_enh	trans_cons	strong_trans_enh	strong_trans_enh	strong_trans_enh	trans_cons	trans_cons	trans_cons	trans_cons	trans_cons	trans_cons	trans_cons	trans_cons	trans_cons	trans_enh	trans_cons	trans_cons	trans_cons	trans_cons	trans_enh	trans_enh	trans_enh	trans_cons	trans_cons	trans_cons	strong_trans_enh	trans_cons	strong_trans_enh	trans_cons	trans_cons	strong_trans_enh	trans_cons	strong_trans_enh	trans_cons	trans_cons	trans_cons
chr1	55007930	55104865	ACOT11	.	+	poised	poised	poised	poised	weak_trans_enh	poised	poised	poised	poised	poised	poised	poised	poised	poised	poised	poised	poised	poised	poised	poised	poised	weak_trans_enh	poised	poised	poised	poised	weak_trans_enh	poised	weak_trans_enh	poised	poised	poised	poised	poised	weak_trans_enh	weak_trans_enh	poised	poised	poised	poised	poised	poised	poised	poised
chr1	55074854	55089229	FAM151A	.	-	poised	poised	poised	poised	poised	bivalent	poised	poised	quiescent	quiescent	poised	poised	bivalent	poised	poised	poised	bivalent	poised	poised	poised	poised	poised	bivalent	poised	bivalent	bivalent	poised	poised	bivalent	poised	quiescent	quiescent	quiescent	quiescent	trans_K79me2	bivalent	quiescent	quiescent	quiescent	quiescent	quiescent	quiescent	quiescent	quiescent
chr1	55107427	55175939	MROH7	.	+	bivalent	bivalent	znf	znf	znf	bivalent	bivalent	znf	bivalent	znf	znf	bivalent	bivalent	znf	znf	znf	bivalent	bivalent	znf	znf	bivalent	znf	bivalent	bivalent	bivalent	bivalent	znf	znf	poised	znf	znf	znf	znf	znf	znf	znf	znf	znf	znf	znf	znf	znf	znf	znf
chr1	55107459	55207981	MROH7-TTC4	.	+	trans_K36me3	trans_K36me3	trans_K36me3	trans_K36me3	trans_K36me3	trans_K36me3	trans_K36me3	trans_K36me3	trans_K36me3	trans_K36me3	trans_K36me3	trans_K36me3	trans_K36me3	trans_K36me3	trans_K36me3	trans_K36me3	trans_K36me3	trans_K36me3	trans_K36me3	trans_K36me3	trans_K36me3	trans_K36me3	trans_K36me3	trans_K36me3	trans_K36me3	trans_K36me3	trans_K36me3	trans_K36me3	trans_K36me3	trans_K36me3	trans_K36me3	trans_K36me3	trans_K36me3	trans_K36me3	trans_K36me3	trans_K36me3	trans_K36me3	trans_K36me3	trans_K36me3	trans_K36me3	trans_K36me3	trans_K36me3	trans_K36me3	trans_K36me3
chr1	55181534	55208330	TTC4	.	+	trans_K36me3	trans_K36me3	trans_K36me3	trans_K36me3	trans_K36me3	trans_K36me3	trans_K36me3	trans_K36me3	trans_K36me3	trans_K36me3	trans_K36me3	trans_K36me3	trans_K36me3	trans_K36me3	trans_K36me3	trans_K36me3	trans_K36me3	trans_K36me3	trans_K36me3	trans_K36me3	trans_K36me3	trans_K36me3	trans_K36me3	trans_K36me3	trans_K36me3	trans_K36me3	strong_trans	strong_trans	trans_K36me3	trans_K36me3	trans_K36me3	trans_K36me3	trans_K36me3	trans_K36me3	trans_K36me3	trans_K36me3	strong_trans	trans_K36me3	trans_K36me3	strong_trans	strong_trans	strong_trans	trans_K36me3	trans_K36me3
chr1	55222571	55230196	PARS2	.	-	trans_K36me3	trans_K36me3	trans_K36me3	trans_K36me3	trans_K36me3	trans_K36me3	trans_K36me3	trans_K36me3	trans_K36me3	trans_K36me3	trans_K36me3	trans_K36me3	trans_K36me3	trans_K36me3	trans_K36me3	trans_K36me3	trans_K36me3	trans_K36me3	trans_K36me3	trans_K36me3	trans_K36me3	trans_K36me3	trans_K36me3	trans_K36me3	trans_K36me3	trans_K36me3	trans_K36me3	trans_K36me3	trans_K36me3	trans_K36me3	trans_K36me3	trans_K36me3	trans_K36me3	trans_K36me3	trans_K36me3	trans_K36me3	trans_K36me3	trans_K36me3	trans_K36me3	trans_K36me3	trans_K36me3	trans_K36me3	trans_K36me3	trans_K36me3
chr1	55245385	55266996	TTC22	.	-	bivalent	bivalent	bivalent	bivalent	bivalent	bivalent	bivalent	bivalent	bivalent	bivalent	bivalent	bivalent	bivalent	bivalent	bivalent	bivalent	bivalent	bivalent	bivalent	bivalent	bivalent	bivalent	bivalent	bivalent	bivalent	bivalent	poised	bivalent	poised	poised	poised	trans_K36me3	trans_K36me3	weak_trans_enh	poised	poised	trans_enh	trans_enh	trans_enh	trans_K36me3	trans_K36me3	trans_enh	trans_enh	trans_enh
chr1	55271736	55307925	LEXM	.	+	poised	poised	poised	poised	poised	bivalent	poised	poised	poised	poised	poised	poised	bivalent	poised	poised	poised	bivalent	poised	poised	poised	poised	poised	poised	poised	bivalent	poised	poised	poised	poised	znf	poised	poised	poised	poised	znf	znf	poised	poised	poised	poised	poised	poised	poised	poised
chr1	55315300	55352868	DHCR24	.	-	strong_trans	strong_trans_enh	strong_trans	strong_trans	strong_trans_enh	strong_trans_enh	strong_trans	strong_trans	strong_trans	strong_trans	strong_trans_enh	strong_trans	strong_trans_enh	strong_trans_enh	strong_trans_enh	strong_trans_enh	trans_enh	strong_trans	strong_trans	strong_trans_enh	strong_trans	strong_trans	strong_trans_enh	strong_trans_enh	strong_trans_enh	trans_enh	strong_trans_enh	strong_trans_enh	strong_trans	trans_cons	strong_trans	trans_K79me2	strong_trans	trans_K36me3	strong_trans	strong_trans_enh	trans_K79me2	trans_K79me2	trans_cons	trans_K79me2	trans_K79me2	trans_K79me2	trans_K79me2	trans_K79me2
chr1	55446301	55457961	TMEM61	.	+	bivalent	bivalent	bivalent	bivalent	bivalent	bivalent	bivalent	bivalent	bivalent	bivalent	bivalent	bivalent	bivalent	bivalent	bivalent	bivalent	bivalent	bivalent	bivalent	bivalent	bivalent	bivalent	bivalent	bivalent	bivalent	bivalent	bivalent	bivalent	bivalent	bivalent	bivalent	bivalent	bivalent	bivalent	bivalent	bivalent	bivalent	bivalent	bivalent	bivalent	bivalent	bivalent	bivalent	bivalent
chr1	55464606	55482845	BSND	.	+	bivalent	bivalent	bivalent	bivalent	bivalent	bivalent	bivalent	bivalent	bivalent	bivalent	bivalent	bivalent	bivalent	bivalent	bivalent	bivalent	bivalent	bivalent	bivalent	bivalent	bivalent	bivalent	bivalent	bivalent	bivalent	bivalent	bivalent	bivalent	bivalent	bivalent	bivalent	bivalent	bivalent	bivalent	bivalent	bivalent	bivalent	bivalent	bivalent	bivalent	bivalent	bivalent	bivalent	bivalent
chr1	55505120	55530525	PCSK9	.	+	trans_K36me3	trans_K36me3	trans_K36me3	trans_K36me3	bivalent	bivalent	trans_K36me3	trans_K36me3	bivalent	bivalent	trans_K36me3	trans_K36me3	bivalent	trans_K36me3	trans_cons	trans_K36me3	bivalent	trans_K36me3	trans_K36me3	trans_K36me3	trans_K36me3	strong_trans	bivalent	trans_K79me2	bivalent	bivalent	trans_enh	trans_K36me3	bivalent	bivalent	bivalent	bivalent	bivalent	bivalent	bivalent	bivalent	bivalent	bivalent	bivalent	bivalent	bivalent	bivalent	bivalent	bivalent
chr1	55532032	55681037	USP24	.	-	strong_trans	strong_trans	strong_trans	strong_trans	trans_cons	trans_cons	trans_cons	strong_trans	strong_trans	strong_trans	strong_trans	strong_trans	strong_trans	strong_trans	strong_trans	strong_trans	trans_cons	strong_trans	strong_trans	strong_trans	strong_trans	trans_cons	strong_trans	strong_trans	strong_trans	strong_trans	strong_trans	strong_trans	strong_trans	strong_trans	strong_trans	strong_trans	strong_trans	strong_trans	strong_trans	strong_trans	strong_trans	strong_trans	strong_trans	strong_trans	strong_trans	strong_trans	strong_trans	strong_trans
chr1	56639105	56990167	ENSG00000284686	.	-	weak_trans_enh	weak_trans_enh	weak_trans_enh	weak_trans_enh	weak_trans_enh	weak_trans_enh	weak_trans_enh	weak_trans_enh	weak_trans_enh	weak_trans_enh	weak_trans_enh	weak_trans_enh	weak_trans_enh	weak_trans_enh	weak_trans_enh	weak_trans_enh	weak_trans_enh	weak_trans_enh	weak_trans_enh	weak_trans_enh	weak_trans_enh	weak_trans_enh	strong_trans_enh	weak_trans_enh	strong_trans_enh	strong_trans_enh	weak_trans_enh	weak_trans_enh	poised	poised	poised	poised	poised	poised	poised	poised	low	low	low	low	low	low	low	low
chr1	56960433	57110974	PLPP3	.	-	trans_enh	weak_trans_enh	trans_enh	trans_enh	trans_cons	trans_enh	trans_enh	trans_enh	trans_cons	trans_cons	trans_enh	trans_enh	trans_cons	trans_enh	trans_enh	trans_enh	trans_cons	trans_enh	trans_enh	trans_enh	trans_enh	trans_enh	poised	trans_enh	poised	poised	trans_cons	weak_trans_enh	poised	poised	trans_K79me2	weak_trans_enh	poised	bivalent	poised	poised	bivalent	bivalent	bivalent	bivalent	bivalent	bivalent	bivalent	bivalent
chr1	57110987	57181008	PRKAA2	.	+	znf	znf	poised	poised	poised	poised	bivalent	poised	znf	znf	znf	znf	poised	znf	znf	poised	poised	poised	poised	poised	znf	poised	poised	poised	poised	poised	poised	poised	bivalent	bivalent	bivalent	bivalent	bivalent	bivalent	bivalent	bivalent	bivalent	bivalent	bivalent	bivalent	bivalent	bivalent	bivalent	bivalent
chr1	57184462	57285369	FYB2	.	-	poised	poised	poised	poised	poised	poised	poised	poised	poised	poised	poised	poised	poised	poised	poised	poised	poised	poised	poised	poised	poised	poised	poised	poised	poised	poised	poised	poised	low	low	low	low	low	low	poised	poised	low	low	poised	low	low	low	poised	poised
chr1	57320441	57383896	C8A	.	+	quiescent	low	quiescent	poised	quiescent	poised	quiescent	quiescent	quiescent	quiescent	poised	quiescent	poised	quiescent	quiescent	quiescent	poised	quiescent	quiescent	quiescent	quiescent	quiescent	poised	quiescent	weak_trans_enh	poised	poised	poised	poised	poised	poised	poised	quiescent	poised	poised	poised	quiescent	quiescent	quiescent	quiescent	quiescent	quiescent	quiescent	quiescent
chr1	57394880	57440056	C8B	.	-	poised	poised	poised	poised	poised	quiescent	poised	poised	poised	poised	poised	poised	poised	poised	poised	poised	quiescent	poised	poised	poised	poised	poised	poised	poised	poised	poised	quiescent	poised	quiescent	quiescent	quiescent	poised	quiescent	poised	quiescent	quiescent	quiescent	quiescent	quiescent	quiescent	quiescent	quiescent	quiescent	quiescent
[truncated: 19,313 more rows]
[truncated: 83 more columns]

## Sheet: by celltype name hg19
chrom	start	end	name	score	strand	ES-I3 Cells	ES-WA7 Cells	H1 Cells	H1 BMP4 Derived Mesendoderm Cultured Cells	H1 BMP4 Derived Trophoblast Cultured Cells	H1 Derived Mesenchymal Stem Cells	H1 Derived Neuronal Progenitor Cultured Cells	H9 Cells	H9 Derived Neuronal Progenitor Cultured Cells	H9 Derived Neuron Cultured Cells	hESC Derived CD184+ Endoderm Cultured Cells	hESC Derived CD56+ Ectoderm Cultured Cells	hESC Derived CD56+ Mesoderm Cultured Cells	HUES48 Cells	HUES6 Cells	HUES64 Cells	IMR90 fetal lung fibroblasts Cell Line	iPS-15b Cells	iPS-18 Cells	iPS-20b Cells	iPS DF 6.9 Cells	iPS DF 19.11 Cells	Mesenchymal Stem Cell Derived Adipocyte Cultured Cells	ES-UCSF4 Cells	Adipose Derived Mesenchymal Stem Cell Cultured Cells	Bone Marrow Derived Cultured Mesenchymal Stem Cells	Breast Myoepithelial Primary Cells	Breast variant Human Mammary Epithelial Cells (vHMEC)	Primary monocytes from¬†peripheral¬†blood	Primary neutrophils from¬†peripheral¬†blood	Primary B cells from cord blood	Primary B cells from peripheral blood	Primary T cells from cord blood	Primary T cells from¬†peripheral¬†blood	Primary hematopoietic stem cells	Primary hematopoietic stem cells short term culture	Primary T helper memory cells from peripheral blood 2	Primary T helper naive cells from peripheral blood	Primary T helper naive cells from¬†peripheral¬†blood	Primary T helper memory cells from peripheral blood 1	Primary T helper cells PMA-I stimulated	Primary T helper 17 cells PMA-I stimulated	Primary T helper cells from¬†peripheral¬†blood	Primary T regulatory cells from¬†peripheral¬†blood
[truncated: 19,919 more rows]
[truncated: 83 more columns]

[truncated: 2 more sheets: by eid hg38, by eid hg19]
